# Supplementary material for: Drug use and COVID-19 testing, vaccination, and infection among underserved, minority communities in Miami, Florida
Source: PLoS One. 2024 Apr 30;19(4):e0297327. doi: 10.1371/journal.pone.0297327 (PMC11060546; doi:10.1371/journal.pone.0297327)
Supplement: S1 Data — (XLSX) [file pone.0297327.s002.xlsx]

## Sheet: pwudcovid
pid	age_yrs	sex	stable_housing	housing_concerns	m_hrr_size	loss_employ_income	hi_coverage_type	hospitalized_covid	unsuccessful_test	dont_have_to_worry	dont_have_covid_now	wo_giving_virus	wo_getting_virus	need_admit_hosp	isolate_others	time_off_work	hiv	marijuana	prescripdrug_misuse	illicit_drug_use	cocaine_use	heroin_use	meth_use	hallu_use	ecstasy_use	fentanyl_use	someone_close_covid	don’t_know_anyone_covid	flu_vaccine_ever	flu_vaccine_thisseason	refused_vacc	covid_vaccine_course	m_covid_vaccine_booster	keep_fam_safe	keep_comm_safe	keep_me_safe	chronic_health_prob	dr_told_me_to	dont_want_to_get_sick	feel_safe	life_backtonormal	allergic	dont_like_needles	not_concerned	side_effects	vaccines_dont_work_well	not_safe	pandemic_isnt_sobad	dont_want_to_pay
1	35	1	1	0	2	0	2		0	0	1	1	0	1	1	0	0	0	5	0							0	1	1	1	1			0	0	0	0	0	0	0	0	0	0	0	0	0	1	0	0
2	58	1	1	0	2	0	2		0	0	1	0	0	1	1	1	1	0	5	0							1	0	1	1	0	1		1	1	1	1	1	1	1	1	0	0	0	1	0	1	0	0
3	35	0	1	0	2	0	2		0	0	0	0	0	1	1	1	0	0	5	0							1	0	1	1	0	0		1	1	1	0	1	1	1	1	0	0	0	0	0	0	0	1
4	64	0	1	0	1	0	2		1	0	1	0	0	1	1	1	1	0	5	0							0	1	1	1	0	1		1	1	1	0	0	1	1	1	0	0	0	0	0	0	0	0
5	49	0	1	0	2	0	2		0	0	0	0	0	1	1	0	1	1	5	1	2	5	5	5	5	5	0	1	1	0	1			1	1	1	0	0	0	1	1	0	0	0	0	0	1	0	0
6	52	1	1	0	1	0	2		0	0	1	0	0	1	1	1	1	0	5	0							0	1	1	1	0	1		1	1	1	1	1	1	1	1	0	0	0	0	0	0	0	0
7	53	1	1	0	1	0	2		1	1	1	1	0	1	1	1	1	0	5	0							0	1	1	1	0	1		1	1	1	1	1	1	1	1	0	0	0	0	0	0	0	0
8	56	0	1	0	1	0	2		0	0	0	0	0	0	1	0	1	0	5	0							1	0	1	1	0	1		1	1	1	1	1	1	1	1	0	0	0	0	0	0	0	0
9	59	0	1	0	2	0	2		0	0	1	0	0	0	1	1	1	0	5	0							0	1	1	0	0	1		1	1	1	1	1	1	1	1	0	0	0	0	0	0	0	0
10	56	1	1	0	2	0	1		0	0	1	0	0	0	1	1	0	0	5	0							1	0	1	1	0	1		1	1	1	0	1	1	1	1	0	0	0	0	0	0	0	0
11	58	1	1	0	2	0	2		1	0	0	1	1	1	1	1	1	0	5	0							0	1	1	1	0	0		1	0	1	0	1	1	0	0	0	0	0	0	0	0	0	0
12	51	1	1	0	1	0	2		0	0	1	0	0	0	1	1	1	0	5	0							1	0	1	1	0			0	0	1	0	0	0	1	0	0	0	0	0	0	0	0	0
13	63	0	1	0	1	0	2		0	1	1	1	0	1	1	1	1	0	5	0							1	0	1	1	0	1		1	1	1	1	1	1	1	1	0	0	0	0	1	1	0	0
14	62	0	1	0	1	0	2		0	0	0	0	0	1	1	1	1	1	5	1	3	5	5	5	5	5	0	1	1	1	0	1		1	1	1	1	1	1	1	1	0	0	0	0	0	0	0	0
15	58	1	1	0	1	0	2	1	0	0	1	0	0	0	1	1	1	0	5	0							1	0	1	1	0	1		1	1	1	1	1	1	1	1	0	0	0	0	0	0	0	0
16	64	1	1	0	2	0	2		0	0	1	0	0	1	1	1	1	0	4	0							1	0	1	1	0	1		1	1	1	1	1	1	1	1	0	1	0	0	0	0	0	0
17	60	0	1	0	1	0	2		0	1	0	1	0	1	1	1	1	0	5	1	4	5	5	5	5	5	1	0	1	0	0			1	1	1	1	1	1	1	1	0	0	0	0	0	1	0	0
18	70	0	1	0	1	0	2		0	0	1	0	0	0	1	1	1	0	5	0							1	0	1	1	0	1		1	1	0	0	0	1	1	0	0	0	0	0	0	0	0	0
19	51	1	1	0	1	0	2		0	0	0	0	0	1	1	1	1	1	5	0							1	0	1	1	0	1		1	1	1	1	1	1	1	1	0	0	0	1	0	0	0	0
20	57	1	1	0	3	0	1		0	0	1	1	1	1	1	1	1	0	5	0							0	1	1	1	0	1		1	1	1	0	1	1	1	1	0	0	0	0	0	0	0	0
21	69	0	1	0	1	0	2		0	1	1	1	1	1	1	1	1	1	3	1	2	5	5	5	5	5	0	1	1	1	1	1		1	1	1	1	1	1	1	1	0	0	0	0	0	0	0	0
22	66	0	0	0	1	0	2		0	0	1	0	0	0	1	0	0	0	5	0							1	0	0		1	0		0	0	0	0	0	0	0	0	0	0	0	0	0	0	0	0
23	51	1	1	0	2	1	2		0	0	0	0	0	0	1	1	1	0	5	0							0	1	1	1	1	1		1	1	1	1	1	1	1	1	0	0	0	0	0	0	0	0
24	64	1	1	0	2	1	2		0	0	1	1	0	0	1	1	1	0	5	0							1	0	1	1	0	1		1	1	1	0	0	1	1	1	0	0	0	0	0	0	0	0
25	54	1	1	0	1	1	0		0	0	1	0	0	1	1	1	0	1	5	1	4	5	5	5	5	5	1	0	1	0	1			1	0	0	0	0	0	0	0	0	1	1	1	1	1	0	1
26	40	1	1	1	2	0	1	2	0	1	0	0	0	1	1	1	1	1	5	0							1	0	1	1	0	1		1	1	1	1	1	1	1	1	0	0	0	1	1	0	0	1
27	63	1	1	0	1	0	2		0	0	1	0	0	1	1	1	1	1	5	0							1	0	1	1	0	1		1	1	0	1	1	1	1	1	0	0	0	0	0	0	0	0
28	64	0	1	0	7	0	2		0	0	0	0	0	0	0	0	1	0	5	0							1	0	1	1	0	1		1	1	1	1	1	1	1	1	0	0	0	0	0	0	0	0
29	55	1	1	0	2	0	2		0	1	0	0	0	1	1	1	1	1	5	0							1	0	1	1	0	1		1	1	1	0	1	1	1	1	0	0	0	0	0	0	0	0
30	65	1	1	0	1	0	2		0	1	0	1	1	1	1	0	1	0	5	0							1	0	1	1	0	0		1	1	1	1	1	1	1	1	0	0	0	0	0	0	0	0
31	65	1	1	0	5	1	2		0	0	1	0	0	1	0	1	0	0	5	1	2	5	5	5	5	5	0	1	1	0	0			1	0	1	0	0	1	0	0	0	0	1	1	0	1	1	0
32	44	0	1	0	2	0	0		0	0	0	0	0	1	1	1	0	1	5	0							0	1	1	0	0			1	1	1	0	1	0	1	1	1	1	0	1	0	0	0	0
33	70	1	1	0	2	0	2		0	0	0	0	0	0	1	1	1	0	5	0							1	0	1	1	0			0	0	0	0	1	0	0	0	0	1	0	0	0	1	0	0
34	56	1	1	0	2	0	2		0	0	1	0	0	0	1	0	1	0	5	0							1	0	1	0	0	1		1	1	1	0	1	1	1	1	0	0	0	1	0	1	0	0
35	63	1	1	1	3	0	2	2	1	1	1	0	0	1	1	1	1	0	5	0							0	0	1	1	0	1		1	1	1	1	1	0	0	1	0	0	1	1	0	1	0	0
36	56	1	1	0	7	0	2		0	0	1	1	0	1	1	1	1	1	5	0							1	0	1	1	0	1		1	1	1	1	1	1	1	1	1	0	0	0	0	0	0	0
37	55	0	1	0	1	0	2	2	0	0	1	1	0	0	1	1	1	0	5	0							1	0	1	0	0			1	1	1	0	1	0	1	0	0	0	0	1	0	0	0	0
38	69	0	1	0	1	1	2		1	0	1	0	0	0	1	1	0	1	5	0							1	0	1	0	0	1		1	1	1	0	0	1	1	1	0	0	0	0	0	0	0	0
39	40	0	1	0	3	1	0		0	0	1	1	0	0	1	1	0	0	5	0							1	0	1	0	1			0	0	0	0	0	0	0	0	0	0	0	1	0	1	0	0
40	60	1	1	0	3	0	2	2	0	0	1	1	0	0	1	1	1	1	5	1	2	5	5	5	5	5	0	0	1	0	0			1	0	1	0	0	0	1	0	0	1	0	1	0	0	0	0
41	56	1	1	0	2	0	2		0	1	1	0	0	0	0	1	1	1	5	0							1	0	1	0	0			1	1	1	0	0	1	1	1	0	0	1	1	1	1	1	1
42	65	1	1	0	5	0	2		0	1	1	1	1	1	1	1	1	0	5	0							0	1	1	1	0	1		1	1	1	1	1	1	1	1	1	0	0	0	1	1	1	1
43	63	0	1	0	4	1	2		0	1	1	0	0	1	1	1	1	0	5	1	1	5	5	5	5	5	1	0	1	1	0	1		1	1	1	1	1	1	1	1	0	0	0	0	0	0	0	0
44	52	1	1	0	3	0	2		0	0	1	0	0	1	1	1	1	1	5	0							1	0	0		0	0		1	1	1	1	1	1	1	1	0	1	0	0	0	0	0	0
45	60	1	1	0	2	0	2		0	0	0	0	0	0	1	1	1	0	5	0							1	0	1	1	0	1		1	1	1	1	1	1	1	1	0	0	0	0	0	0	0	0
46	59	1	1	0	2	1	2		0	0	0	0	0	1	1	1	0	0	5	0							1	0	1	1	0	1		1	1	1	1	1	1	0	1	0	0	0	1	0	0	0	0
47	62	0	1	0	2	0	2		0	0	1	1	1	1	1	1	1	0	5	0							0	1	1	0	0			1	1	1	1	1	1	1	1	0	0	0	1	0	0	0	0
48	59	0	1	0	1	1	2		0	0	0	0	0	0	0	0	1	0	5	0							0	1	0		1			0	0	0	0	0	0	0	0	0	0	0	0	0	1	0	0
49	56	1	1	1	2	0	2		0	0	0	0	0	1	1	1	1	1	5	0							0	1	1	1	0	1		0	0	1	0	0	0	1	0	0	0	0	0	0	0	0	0
50	68	0	1	1	2	1	2	2	0	0	1	0	0	0	0	0	1	1	5	0							0	0	1	1	0	1		1	1	1	0	1	1	1	1	0	0	0	0	0	0	0	0
51	61	0	1	1	1	1	2		0	0	0	1	0	1	1	1	1	1	5	0							0	1	1	1	0	1		1	0	1	0	1	0	1	1	0	0	0	0	0	0	0	0
52	55	0	1	0	1	0	2		0	0	1	1	0	0	1	1	1	1	5	1	5	5	5	5	5	4	0	1	1	0	0	1		1	0	1	0	0	1	1	0	0	0	0	0	0	0	0	0
53	55	1	1	0	2	0	2		0	1	0	0	0	0	1	1	1	0	5	0							0	1	1	0	0	1		1	1	1	1	0	1	1	1	0	0	0	0	0	0	0	0
54	68	0	1	0	3	1	2		1	0	1	1	0	1	1	1	1	0	5	0							1	0	1	1	0	1		1	1	1	1	0	0	1	1	0	0	0	0	0	0	0	0
55	51	0	1	0	2	0	2		0	0	0	0	0	1	1	1	1	1	5	0							1	0	1	0	0			1	1	1	0	0	1	1	0	1	0	0	0	1	1	0	0
56	42	1	1	0	3	0	2		0	0	1	0	0	1	1	1	1	0	2	0							0	1	1	1	0	0		1	1	1	1	1	1	1	1	0	0	0	1	0	0	0	0
57	50	0	1	0	3	0	1		0	0	0	0	1	1	1	1	1	0	5	0							0	1	1	1	0			1	1	1	0	1	1	1	1	0	0	0	0	0	0	0	0
58	68	0	1	0	2	0	2		0	0	0	0	0	1	1	1	1	0	3	1	5	5	5	5	5	5	1	0	1	1	0			1	1	1	1	1	1	1	1	0	1	0	1	0	0	0	0
59	56	1	1	0	1	0	2		0	0	1	0	0	0	1	1	1	0	5	0							0	1	1	0	0	1		1	1	1	1	0	1	1	1	0	0	0	1	0	0	0	0
60	58	0	1	0	4	0	2		0	1	1	1	1	0	1	1	1	0	5	0							1	0	1	1	0	1		1	1	1	0	1	1	1	1	0	0	0	0	0	0	0	0
61	53	1	1	0	2	0	2		0	0	1	0	0	0	1	1	1	0	5	1	4	5	5	5	5	5	1	0	1	0	1			0	0	0	1	1	0	0	0	0	0	0	1	1	1	0	0
62	71	1	1	0	1	0	2		0	0	0	0	0	1	1	1	1	1	5	0							1	0	1	1	0	1		1	1	1	0	1	1	1	1	0	0	0	0	0	0	0	0
63	59	0	1	0	1	0	2		0	0	1	1	0	0	1	1	1	1	5	0							1	0	1	0	0	1		1	1	1	1	1	1	1	1	0	0	0	0	0	0	0	0
64	51	1	1	0	2	0	2		0	0	1	1	0	1	1	1	1	1	5	0							1	0	1	1	0	1		1	1	1	1	1	1	1	1	0	0	0	0	0	0	0	0
65	54	0	1	0	2	0	0		0	0	1	0	0	0	1	1	1	1	5	0							0	1	1	1	0			1	1	1	1	0	1	1	1	0	0	0	0	0	0	0	0
66	67	1	1	0	1	0	2		0	1	1	1	0	1	1	1	1	0	5	1	2	5	5	5	5	5	1	0	1	1	0	1		0	0	1	1	0	1	1	0	0	0	0	0	0	0	0	0
67	69	0	0	1	1	0	2		0	1	1	1	1	0	1	1	0	0	5	0							0	1	1	0	0			1	1	1	1	0	1	0	0	0	0	0	1	1	1	0	0
68	67	1	1	0	3	0	2		0	0	1	1	0	0	1	1	0	0	5	1	2	5	5	5	5	5	0	1	1	1	1	1		1	1	1	1	1	1	1	1	0	1	0	0	0	1	0	0
69	61	1	1	1	2	1	0		0	0	1	0	0	1	1	1	0	0	5	0							1	0	1	1	1			1	0	1	1	1	0	1	1	0	0	0	1	0	1	0	0
70	60	1	1	0	1	0	2		0	0	1	1	0	0	1	1	0	1	5	0							1	0	1	1	0	1		1	1	1	1	0	1	1	1	0	0	0	1	0	0	0	0
71	53	1	1	0	2	1	0		1	0	0	1	0	0	1	1	0	0	5	0							0	1	1	0	0			1	1	1	0	0	1	1	0	0	0	0	1	0	1	0	0
72	64	0	1	0	1	0	0		0	1	0	1	0	0	0	0	1	1	5	0							1	0	1	1	0			1	1	1	1	1	0	1	1	0	0	0	0	0	1	1	0
73	65	0	1	0	1	0	0		0	1	1	1	1	1	1	1	0	0	5	0							0	1	1	0	0	1		1	1	1	1	1	0	0	1	0	1	1	1	0	1	0	0
74	61	1	1	0	1	0	2		0	0	1	0	0	0	1	1	0	0	5	0							1	0	1	1	0			0	0	0	0	0	0	0	0	0	0	0	1	1	1	0	0
75	58	0	0	1	8	0	2		0	1	0	1	0	0	1	0	0	0	5	0							0	0	1	0	0	1		1	0	1	0	1	0	1	1	0	0	0	1	0	0	0	1
76	68	1	1	0	1	0	2		0	0	0	0	0	0	1	1	1	0	5	0							1	0	1	0	1	1		1	1	1	1	0	1	1	1	1	0	0	0	1	1	0	0
77	75	1	1	0	1	0	2		0	0	0	0	0	0	1	1	0	0	5	0							1	0	0		1			1	1	1	1	1	1	1	1	0	0	0	1	1	1	0	0
78	57	1	1	0	2	0	2		1	0	0	0	0	0	1	1	0	1	5	1	3	5	5	5	5	5	1	0	0		1	0		1	1	1	1	1	1	1	1	0	0	0	0	0	0	0	0
79	54	0	1	0	2	0	2		0	0	0	1	0	0	1	1	1	0	5	0							0	1	1	1	0			1	1	1	0	0	1	1	0	0	0	0	0	0	0	0	0
80	59	0	1	0	1	0	2		0	0	0	1	0	1	1	1	1	1	5	1	2	5	5	5	5	5	0	1	1	0	0	1		1	1	1	0	1	0	0	1	0	1	0	1	1	1	0	0
81	66	0	1	0	3	0	2	2	0	0	1	1	0	0	1	1	1	0	5	0							1	0	1	0	0	0		1	1	1	1	1	1	1	1	0	0	0	0	0	0	0	0
82	45	0	1	0	3	0	2		0	1	1	1	0	0	1	1	1	1	4	0							1	0	1	1	0	1		1	1	1	1	0	1	1	0	0	0	0	1	0	0	0	0
83	59	0	1	0	1	0	2		0	0	0	0	0	1	1	1	1	0	5	0							1	0	1	0	0	1		1	1	1	1	0	1	1	0	0	0	0	0	0	0	0	0
84	60	0	1	0	2	0	2		0	0	0	0	0	0	0	0	1	1	5	1	4	5	5	5	5	5	1	0	1	0	0			1	1	1	0	0	1	0	0	0	0	0	0	0	0	0	0
85	55	0	1	0	2	0	2		0	1	1	1	1	0	1	1	1	0	5	0							1	0	1	1	0	1		1	0	1	0	1	1	1	0	0	0	0	0	0	0	0	0
86	61	1	0	0	5	0	2		0	0	0	0	0	1	1	1	1	0	5	1	2	5	5	5	5	5	1	0	1	0	1			0	0	0	0	0	0	0	0	0	1	0	0	0	0	0	0
87	68	1	1	0	2	0	2		0	0	1	0	0	1	1	1	1	0	5	0							0	1	1	0	0	1		1	1	1	0	1	1	1	0	0	0	0	0	0	0	0	0
88	59	1	1	0	6	1	0		1	0	1	0	0	0	1	1	1	0	5	0							1	0	1	0	1	1		1	1	1	1	0	1	1	1	0	0	0	0	1	1	1	0
89	59	1	1	0	2	0	2		0	0	0	0	0	0	1	1	1	0	5	0							0	1	1	1	0	1		1	1	1	1	1	1	1	0	0	0	0	0	0	0	0	0
90	60	1	1	0	1	0	2		0	0	1	0	0	0	1	1	1	0	5	0							1	0	1	1	0	1		1	1	1	1	1	1	1	1	0	0	0	0	0	0	0	0
91	54	1	1	0	2	0	2		0	0	1	1	0	0	1	1	0	1	5	0							0	1	1	0	0	1		1	1	1	1	1	1	1	1	0	0	0	0	0	1	0	0
92	58	0	1	0	2	0	2		0	0	1	1	0	0	1	1	0	1	5	0							1	0	1	1	0	1	1	1	0	1	0	0	1	0	0	0	0	0	1	0	0	0	0
93	63	1	1	0	6	0	2		0	0	1	1	0	0	1	1	0	0	5	0							1	0	1	0	1	1		1	1	1	1	1	1	1	1	0	0	0	0	0	0	0	0
94	49	0	1	0	1	1	2		1	1	0	1	0	1	0	1	1	1	5	0							0	1	1	0	1			1	1	1	1	1	1	1	1	1	0	1	1	1	1	0	0
95	59	1	1	0	7	0	2		0	0	1	1	0	1	1	1	0	0	5	0							1	0	1	0	1	1		0	0	1	0	0	1	1	0	0	0	0	1	0	1	0	1
96	42	1	1	0	1	0	1		0	0	1	1	0	0	1	1	1	0	5	0							0	1	1	0	1	1		1	1	1	0	0	1	1	0	0	1	0	0	0	0	0	0
97	63	0	1	0	1	0	2		0	1	1	1	1	1	1	1	0	1	5	0							0	1	1	0	0	1		1	1	1	0	0	1	1	1	1	0	1	1	1	1	1	0
98	58	0	1	0	1	0	2	1	0	0	1	1	0	1	1	1	1	0	5	0							0	1	0		1			1	1	1	1	1	1	1	0	0	0	1	0	0	1	0	1
99	59	0	1	0	4	0	0		0	0	1	1	0	1	1	1	1	0	5	0							0	1	1	0	0	1		1	1	1	0	1	1	1	0	0	0	0	0	0	0	0	0
100	56	0	1	0	1	1	1		0	0	1	1	0	0	1	1	1	0	5	0							1	0	1	1	0	1		0	0	1	1	0	1	1	0	0	0	0	0	0	0	0	0
101	68	1	1	0	1	0	2		0	0	1	0	0	0	1	1	1	1	5	0							1	0	1	0	0	1		0	1	1	1	0	1	1	0	0	0	0	1	0	0	0	0
102	54	0	1	1	1	1	0	2	1	0	0	0	0	0	1	1	1	0	5	1	1	5	5	5	5	5	1	0	1	1	0	1		1	1	1	1	1	1	1	1	0	0	0	0	0	0	0	0
103	65	0	1	0	1	1	2		0	0	1	0	0	1	1	1	0	0	5	0							0	1	1	0	1	1		1	1	1	1	1	1	1	1	0	0	0	1	0	0	0	0
104	55	0	1	0	2	0	2		0	0	0	0	0	1	1	1	1	0	5	0							1	0	1	1	0	0		1	1	1	1	1	1	1	1	0	0	0	0	0	0	0	0
105	66	0	1	0	2	0	2		0	1	1	0	0	1	1	1	1	0	5	0							0	1	1	1	0	1		1	1	1	0	1	1	1	0	0	0	0	0	0	0	0	0
106	65	1	1	0	1	0	2	2	0	0	0	0	1	0	1	1	0	0	5	0							1	0	1	0	0	1		1	1	1	0	0	1	1	1	0	0	0	0	0	1	0	0
107	64	0	1	0	2	0	2		0	0	1	1	1	1	1	1	1	0	5	0							0	1	1	0	0	1		1	0	1	1	1	1	1	1	0	1	1	0	1	0	1	0
108	57	1	1	1	2	0	2		1	0	1	0	0	0	1	1	1	0	5	0							0	1	1	1	0	1		1	0	1	1	1	1	1	0	0	0	0	1	0	1	0	0
109	68	0	1	1	3	0	0		0	0	1	1	0	1	1	1	0	0	5	0							0	1	1	1	0	1		0	0	0	0	1	0	0	0	0	0	0	0	0	0	0	1
110	61	0	1	1	1	0	2		0	0	1	0	0	0	1	1	1	0	5	0							0	1	1	0	0	1		1	1	1	1	1	1	1	1	0	0	0	0	0	1	0	0
111	58	0	1	0	1	0	2		0	0	0	1	0	1	1	1	0	0	5	0							0	1	0		0			1	1	1	0	1	1	1	1	0	0	0	1	1	1	0	0
112	69	0	1	0	2	0	0		0	0	1	1	1	0	1	1	1	1	5	1	4	5	5	5	5	5	0	1	1	1	0	1		1	1	1	0	0	1	1	1	0	0	0	0	0	0	0	0
113	65	1	1	0	2	0	2		0	0	1	0	0	1	1	1	1	0	5	0							1	0	1	1	0	1		1	1	1	1	1	1	1	1	0	0	0	0	0	0	0	0
114	62	0	1	0	1	0	2		0	0	1	1	1	1	1	1	0	1	5	0							1	0	0		0	1		0	1	1	0	0	0	1	1	0	1	0	0	0	0	0	0
115	54	0	1	0	2	0	2		0	1	1	1	1	1	1	1	1	0	5	0							0	1	1	1	0			1	0	1	0	1	0	0	0	0	0	0	0	0	0	0	0
116	55	0	1	0	1	0	2		0	0	1	1	0	1	1	1	1	0	5	0							0	1	1	1	1			0	0	1	0	0	0	0	0	0	0	0	1	0	1	0	0
117	50	0	1	0	3	0	2		0	0	0	0	0	0	1	1	0	1	5	0							0	1	0		0			1	1	1	1	1	1	1	1	1	0	0	0	1	1	0	1
118	70	0	1	0	1	0	2		0	0	0	0	0	1	1	1	0	0	5	0							0	1	1	1	0	1		0	0	1	1	0	1	0	0	0	1	0	0	0	1	0	0
119	56	1	1	0	2	0	2		0	0	1	0	0	1	1	1	1	0	5	0							0	1	1	1	0	1		1	1	1	1	1	1	1	1	1	0	0	1	1	1	0	0
120	62	0	1	0	1	0	2		0	1	1	1	0	0	1	1	1	0	5	0							0	1	1	1	0	1		1	0	1	0	1	1	1	0	0	0	0	0	0	0	0	0
121	70	0	1	0	2	0	2		0	1	1	1	1	0	1	1	0	0	5	0							0	1	1	1	0	1		0	0	1	1	1	1	1	1	0	0	0	0	0	0	0	0
122	53	0	1	0	3	0	2	2	0	0	1	1	0	0	1	1	1	1	5	0							1	0	1	1	0	1		1	1	1	0	0	1	1	1	0	0	0	0	0	0	0	0
123	53	0	1	0	1	0	2		0	0	0	0	0	0	1	1	1	0	5	0							1	0	1	1	0	1		1	1	1	1	1	1	1	1	0	0	0	0	0	0	0	0
124	57	0	1	0	1	0	2	2	1	0	0	0	0	0	1	1	0	0	5	0							1	0	1	0	0	1		1	1	1	1	0	1	1	1	0	1	1	1	0	0	0	0
125	67	0	1	0	2	0	2		0	0	1	0	1	1	1	1	0	0	5	0							0	1	1	1	0	1		1	0	1	1	0	0	0	0	0	0	0	0	0	0	0	0
126	63	1	1	0	2	1	2		0	0	1	0	0	1	1	1	1	0	5	0							0	1	1	1	0	1		1	1	1	0	0	1	0	0	0	0	0	1	0	0	0	0
127	62	1	1	0	1	0	2		0	0	1	1	0	0	1	1	0	0	5	0							0	1	1	1	0	1		1	1	1	0	0	1	1	0	0	0	0	0	0	0	0	0
128	31	0	1	0	1	0	1		0	0	1	0	0	0	1	0	1	0	5	0							1	0	1	1	0	1		1	1	1	1	1	1	1	1	0	0	0	1	0	0	0	0
129	52	1	1	0	2	0	2		0	0	0	0	0	0	1	1	1	1	5	1	3	5	5	5	5	5	1	0	1	0	0			1	1	1	1	1	1	1	0	0	0	0	1	0	0	0	0
130	63	1	1	0	2	0	2		0	0	1	1	0	1	1	1	1	0	5	0							0	1	1	1	0	1		1	1	1	1	1	1	1	0	0	0	0	0	0	0	0	0
131	70	1	0	0	1	0	2		0	1	1	0	0	1	1	0	0	0	5	0							0	1	1	1	0	1		0	1	1	0	0	1	0	0	0	0	0	1	0	1	0	0
132	43	0	1	0	4	1	2		1	0	1	0	0	1	1	1	0	0	5	0							1	0	1	1	0			1	0	1	0	0	1	1	0	0	0	0	1	0	0	0	0
133	46	1	1	0	7	1	2		0	0	1	1	0	0	1	1	0	1	4	0							1	0	1	1	0			1	1	1	0	0	0	1	1	0	0	0	1	1	1	0	0
134	43	0	0	0	1	1	1		0	0	1	1	0	0	1	1	0	1	5	1	1	5	5	5	5	5	1	0	0		1			1	1	0	0	0	0	1	1	0	0	0	1	1	1	0	0
135	58	0	0	0	1	0	2		0	0	0	0	0	0	1	1	1	0	5	0							0	1	1	0	0	1		1	0	1	0	1	1	1	0	0	0	0	0	0	0	0	0
136	56	0	1	0	2	0	2		0	0	1	0	1	0	1	1	1	1	5	1	1	5	5	5	5	5	1	0	1	0	0	1		1	1	1	1	1	1	1	1	0	0	0	1	0	0	0	0
137	56	1	1	0	2	0	0		0	0	1	0	0	1	1	1	0	0	5	0							0	0	0		1	1		1	1	1	1	0	1	1	1	0	0	0	0	1	1	0	0
138	70	0	1	0	2	1	2		0	0	0	0	0	1	1	1	0	0	5	0							0	1	1	1	0	1		1	1	1	1	1	1	1	1	0	0	1	1	0	0	0	1
139	55	1	1	0	2	1	1		0	0	1	0	0	0	1	1	0	1	4	1	1	5	5	5	5	5	1	0	0		0			1	1	1	1	1	1	1	1	0	0	0	1	0	1	0	0
140	53	1	1	1	3	0	2		0	0	1	0	0	1	1	1	0	0	5	0							1	0	1	1	0			0	0	0	1	0	0	0	0	0	0	0	0	0	0	0	0
141	58	1	1	0	2	0	0		0	1	0	0	0	1	1	1	1	0	5	1	2	5	5	5	5	5	1	0	1	0	0	1		1	0	1	0	1	1	1	0	0	0	0	0	0	0	0	0
142	57	0	1	0	1	0	2		0	1	1	0	0	1	1	1	1	0	5	0							0	1	1	1	0			0	0	0	0	1	0	0	0	0	0	0	0	1	0	0	0
143	55	0	1	0	1	0	2		0	1	1	1	1	1	1	1	0	0	5	0							0	1	1	0	0			1	0	1	1	0	1	1	0	0	0	0	0	0	0	0	0
144	56	1	0	0	3	0	2		0	0	1	1	0	0	1	1	1	0	5	0							1	0	1	0	0	1		1	1	1	1	1	1	1	1	0	0	0	0	0	0	0	0
145	56	0	1	0	1	0	2		0	0	1	0	0	1	1	1	1	0	5	0							0	1	1	1	0	1		1	1	1	1	1	1	1	0	0	0	0	0	0	0	0	0
146	62	0	1	0	2	0	2		0	0	1	0	0	0	1	1	0	0	5	0							1	0	1	0	0	1		1	1	1	1	1	1	1	1	1	0	0	0	0	0	0	0
147	67	0	1	0	1	0	0		0	1	1	1	1	1	1	1	1	0	5	0							0	1	0		0			1	1	1	1	1	1	1	1	0	1	0	1	1	1	0	0
148	54	1	1	0	1	0	2		0	0	0	0	0	1	1	1	1	1	5	0							0	1	1	0	0	1		1	0	1	0	1	1	1	1	0	0	0	0	0	0	0	0
149	57	1	1	0	2	0	2		1	0	1	0	0	0	1	1	1	0	5	0							0	1	1	1	1	1		1	1	1	1	1	1	1	1	0	0	0	1	0	1	0	1
150	60	1	1	0	2	0	2		0	0	1	1	0	1	1	1	1	0	5	0							1	0	1	1	0	1		1	1	1	1	1	1	1	1	0	0	0	1	0	0	0	0
151	55	1	1	0	1	0	2		0	0	1	1	0	0	1	1	0	0	5	0							1	0	1	0	0	1		1	0	1	1	1	0	1	1	1	0	0	1	0	0	0	0
152	65	0	1	0	2	0	2		0	0	1	0	0	1	1	0	0	0	5	0							0	1	1	0	0	1		1	0	1	1	0	1	1	0	0	0	0	0	0	0	0	0
153	59	1	1	0	2	0	2		0	1	1	1	1	1	1	1	1	0	5	0							0	1	1	1	0	1		1	1	1	1	0	1	1	1	0	0	0	1	0	0	0	0
154	60	1	0	0	1	0	2		0	0	0	1	0	0	1	1	1	1	5	0							1	0	1	0	0	1		1	1	1	0	1	1	1	0	0	0	0	0	0	0	0	0
155	52	1	1	0	1	0	2		0	0	0	0	0	1	1	1	1	0	5	0							0	1	1	1	0			0	0	0	0	0	0	0	0	0	1	0	0	1	1	0	0
156	56	0	1	0	1	0	0		0	0	1	0	0	1	1	1	0	0	5	1	1	5	5	5	5	5	1	0	1	1	0			1	0	1	0	0	1	0	1	0	0	0	1	0	0	0	0
157	63	1	1	0	1	0	2		0	0	0	0	0	0	1	1	0	0	5	0							0	1	0		0			1	0	1	0	1	1	1	0	0	0	0	1	0	0	0	0
158	56	1	0	0	5	1	2	2	0	0	1	0	0	0	1	1	1	0	4	0							1	0	1	0	0			1	1	1	1	1	1	1	1	0	1	1	1	0	0	0	0
159	56	0	0	0	2	0	2		0	0	1	1	0	0	1	1	1	0	5	0							0	1	1	0	0	1		1	1	1	1	1	1	1	1	1	0	0	0	1	1	0	0
160	56	1	1	0	1	1	2		0	0	0	0	0	1	1	1	0	1	5	0							0	1	1	1	1	1		1	1	1	0	0	0	0	0	0	0	0	0	0	1	0	0
161	56	1	1	0	2	0	2		0	0	1	1	0	1	1	1	0	1	5	1	4	5	5	5	5	5	1	0	1	0	0			1	0	1	0	0	0	0	0	0	1	1	1	0	0	0	0
162	69	0	1	0	1	0	2		0	0	1	0	0	1	1	1	0	1	5	0							0	1	1	0	0	1		1	0	1	1	0	1	1	1	0	0	0	0	0	0	0	0
163	58	0	1	0	2	1	2		1	0	1	1	1	1	1	1	1	1	5	0							1	0	1	1	0	1		1	0	1	0	1	0	0	0	0	0	0	0	0	1	0	0
164	57	1	1	0	2	0	2	1	0	1	1	1	0	1	1	1	0	0	5	1	2	5	5	5	5	5	0	0	1	1	0	1		1	1	1	1	1	0	1	1	0	0	0	0	0	1	0	0
165	58	1	1	0	8	1	2		1	0	0	0	0	0	1	1	0	1	5	0							1	0	1	0	1			1	1	1	1	1	0	1	1	0	1	0	1	0	0	0	0
166	71	0	1	0	2	0	2		0	0	0	0	0	1	1	1	0	0	5	0							0	1	0		1			0	0	0	0	0	0	0	0	0	0	1	0	0	0	0	0
167	66	1	1	0	1	0	2		0	0	0	0	0	1	1	1	0	0	5	0							1	0	1	1	0	1		1	1	1	1	1	1	1	1	0	0	0	1	0	0	0	0
168	59	1	1	0	10	0	2		0	0	1	1	1	0	1	1	0	0	5	0							0	1	1	1	0	1		1	0	1	0	1	1	1	0	0	0	0	1	0	0	0	0
169	49	1	1	0	1	0	2		1	0	0	0	0	0	1	1	0	1	5	1	2	5	5	5	5	5	1	0	1	0	0	1		0	0	1	0	1	1	1	0	0	0	0	1	0	0	0	0
170	54	0	1	0	2	0	2		0	0	1	0	0	1	1	1	0	0	5	0							0	1	1	0	0			1	1	1	0	0	1	1	1	0	0	0	0	0	0	0	0
171	62	0	1	0	2	0	0		1	0	1	1	0	0	1	1	1	0	5	0							1	0	1	0	0	1		1	0	1	0	1	1	0	0	0	0	0	1	0	0	0	0
172	59	0	1	0	4	0	1		0	0	1	0	0	1	1	1	1	0	5	0							0	1	1	1	1	1		1	1	1	1	1	1	1	1	1	0	0	0	0	0	0	1
173	58	1	1	0	1	1	0		0	0	1	0	0	1	1	1	0	1	5	0							0	1	1	1	0			1	1	1	0	0	1	1	0	0	0	0	1	0	0	0	0
174	53	0	1	0	1	1	0		0	0	1	1	0	0	1	1	0	0	5	0							0	1	0		0			1	1	1	0	0	1	1	0	0	0	0	1	1	1	0	0
175	56	1	1	1	1	0	2		0	0	0	0	0	1	1	1	1	1	5	0							1	0	1	1	0	1		1	1	1	0	1	1	1	1	0	0	0	0	0	0	0	0
176	60	1	1	0	2	0	2		0	0	0	0	0	0	1	1	0	0	5	0							0	1	1	0	0	1		1	0	1	0	1	1	1	0	0	0	0	1	0	0	0	0
177	59	0	1	0	1	0	0		0	0	1	1	0	1	1	1	1	1	5	1	2	5	5	5	3	5	0	1	1	0	0	0		1	1	1	1	1	1	1	0	1	1	1	1	0	0	0	1
178	45	1	1	0	3	0	2		0	1	1	1	1	1	1	1	0	0	3	0							0	1	1	0	0	1		1	1	1	0	1	1	1	1	0	0	0	1	0	1	0	1
179	56	1	1	0	1	0	2		0	0	1	1	0	0	1	1	0	0	5	0							1	0	1	0	1			1	1	1	1	1	1	1	0	0	0	0	1	0	1	0	0
180	60	0	1	0	5	0	2		0	1	1	1	1	1	1	1	1	0	5	0							0	1	1	1	0			1	1	1	0	1	1	0	0	1	0	0	1	1	1	0	0
181	60	0	1	0	1	0	2		0	0	0	0	0	0	1	1	0	1	5	0							0	1	1	0	0	1		1	1	1	0	0	1	1	1	1	0	0	0	0	0	0	0
182	64	0	1	0	1	1	2		0	0	1	1	0	1	1	1	1	1	5	1	1	5	5	5	5	5	1	0	1	1	0			1	1	1	1	0	1	1	0	0	0	0	0	0	0	0	0
183	59	1	1	0	1	0	2		0	0	1	1	0	0	1	1	0	0	5	0							1	0	0		0			1	1	1	1	0	1	1	0	1	0	0	1	0	1	0	0
184	49	0	1	0	1	0	0		0	0	1	1	1	0	1	1	0	0	5	0							0	1	0		0			1	1	1	0	0	1	1	0	0	0	0	0	0	0	0	0
185	64	1	1	0	1	0	2	2	0	0	1	1	0	1	1	1	0	0	5	0							1	0	1	0	0	1		1	1	1	0	1	1	1	0	1	0	0	0	1	1	0	0
186	54	0	1	0	1	0	2		1	0	1	0	1	0	1	1	1	0	5	1	4	5	5	5	5	5	1	0	1	0	0	1		1	1	1	0	1	1	1	0	0	0	0	1	0	0	0	0
187	54	1	1	0	2	0	2		0	1	1	0	0	0	1	1	1	0	5	0							1	0	0		0			1	1	1	1	0	0	1	1	0	0	0	1	0	1	0	0
188	63	1	1	0	1	1	1		0	0	1	0	0	0	1	1	0	0	5	0							1	0	1	0	1			0	0	0	1	1	0	1	1	0	0	0	1	0	1	0	0
189	64	0	1	1	1	1	0	2	0	1	1	0	0	0	1	1	0	0	5	0							1	0	1	0	0	1		1	1	1	0	1	1	1	1	0	0	0	0	0	0	0	0
190	44	1	1	0	3	0	1		1	0	0	0	0	1	1	1	0	0	5	0							0	1	1	0	1			1	1	1	0	0	1	1	1	1	0	0	1	1	1	0	0
191	53	1	1	0	1	1	0		0	0	0	0	0	0	1	1	0	0	5	0							0	1	0		0	1		1	1	1	0	1	1	1	1	0	0	0	0	0	0	0	0
192	60	1	1	0	4	0	0		0	0	0	0	0	0	1	1	0	1	5	1	2	5	5	5	5	5	0	1	0		1	1		1	1	1	0	0	0	1	1	0	0	0	0	0	0	0	0
193	62	0	1	0	2	0	2		0	0	1	0	0	1	1	1	0	0	5	1	3	5	5	5	5	5	1	0	0		0	1		1	1	1	0	0	1	1	0	0	0	0	1	0	0	0	0
194	67	0	1	0	1	0	2	2	0	0	1	0	0	0	1	1	0	0	5	0							0	0	1	0	0	1		1	1	1	1	1	1	1	0	0	0	0	1	0	0	0	0
195	73	0	1	1	1	0	2		0	1	1	1	1	1	1	1	0	0	5	0							1	0	1	0	0	1		1	1	1	1	1	1	1	1	0	0	0	0	0	0	0	0
196	61	1	0	1	2	1	0		0	1	1	1	1	1	1	1	0	1	5	0							0	1	1	0	0	1		1	1	1	0	1	1	1	1	1	0	1	1	0	0	0	0
197	60	1	0	0	2	0	2		0	0	1	1	1	0	1	1	0	0	5	0							1	0	1	0	0	1		1	1	1	1	1	1	1	1	0	0	0	1	0	1	0	0
198	62	0	1	0	2	0	1		0	0	1	0	0	0	1	0	1	0	5	0							1	0	1	1	0	1		1	1	1	1	1	1	1	1	0	0	0	1	0	0	0	0
199	52	1	1	0	1	0	2		0	0	0	0	0	0	1	1	1	1	5	0							1	0	1	0	1			0	0	0	0	0	0	0	0	1	0	0	1	1	1	0	1
200	61	0	1	0	1	0	2		0	0	0	0	0	1	1	1	1	0	5	0							1	0	1	1	0	0		1	1	1	1	1	1	1	1	0	0	0	0	0	0	0	0
201	63	1	1	0	2	0	0		1	1	1	0	0	0	1	1	0	0	5	0							1	0	1	1	0	1		0	0	0	1	1	0	0	0	0	0	0	0	0	1	0	0
202	65	1	1	0	1	0	2		0	0	0	0	0	1	1	1	0	0	5	0							0	1	1	1	0			1	1	1	1	0	1	1	0	0	0	0	1	0	0	0	0
203	60	0	1	0	1	0	1		0	0	0	0	1	1	1	1	1	0	5	1	2	5	5	5	5	5	1	0	1	0	0	1		1	1	1	0	0	1	1	0	0	0	0	0	1	1	0	0
204	53	1	0	0	2	0	2		0	1	1	1	0	0	1	1	0	0	5	0							0	1	0		0			0	0	0	0	0	0	0	0	0	1	0	1	1	1	0	0
205	67	0	1	0	1	0	2		0	0	1	1	0	1	1	1	1	0	5	0							0	1	1	1	0	1		1	0	1	1	1	1	0	0	0	0	0	0	0	0	0	0
206	64	0	1	1	1	1	2		0	0	1	1	1	1	1	1	0	1	5	1	3	5	5	5	5	5	1	0	0		1	1		1	1	1	0	1	1	1	1	0	0	0	0	0	0	0	0
207	57	0	1	0	1	0	2		0	1	1	1	0	1	1	1	0	0	5	0							0	1	1	0	0	1		1	1	1	0	0	1	1	1	0	0	0	0	0	0	0	0
208	57	1	1	0	2	1	2		0	0	1	1	0	1	1	1	0	0	5	0							0	1	1	1	0			1	0	1	1	1	1	1	0	0	0	0	0	0	0	0	0
209	65	0	1	0	1	0	2		0	0	1	0	0	0	1	0	0	0	5	0							0	1	1	1	0	1		1	1	1	1	1	1	1	1	0	0	0	1	0	0	0	0
210	44	1	1	0	2	0	2		0	0	0	1	0	0	0	0	1	0	5	0							0	1	1	1	0	1		1	1	1	0	1	1	1	0	0	0	0	1	0	0	0	0
211	53	1	1	0	2	0	0		0	0	1	1	1	0	1	1	1	0	5	0							0	1	1	0	0	1		1	1	1	1	1	1	1	0	1	0	0	1	1	1	0	0
212	56	1	1	0	1	0	2		0	0	1	0	0	0	1	1	0	0	5	0							0	1	1	0	0	1		1	1	1	0	1	1	1	1	0	0	0	0	0	0	0	0
213	65	1	1	0	1	0	2		0	0	1	1	0	1	1	1	0	0	5	0							0	1	0		1			0	0	0	0	0	0	0	0	0	0	0	1	1	1	0	0
214	58	1	1	0	1	0	0		0	1	1	1	0	0	1	1	0	0	5	0							0	1	1	0	0			1	1	1	0	0	1	1	0	0	0	1	0	0	0	0	0
215	56	1	1	1	1	1	2	1	0	0	1	0	0	1	1	1	0	0	5	1	3	5	5	5	5	5	1	0	1	0	0			1	1	1	0	1	1	1	1	0	0	0	1	1	1	0	0
216	51	1	1	0	1	0	2		0	0	1	0	0	0	1	1	0	0	5	0							1	0	1	0	0	1		1	1	1	1	1	1	1	1	0	0	0	1	1	1	0	0
217	65	0	1	0	1	0	2		0	0	1	0	0	0	1	1	0	1	5	0							0	1	1	0	0	1		1	0	1	0	1	1	0	0	0	0	0	1	0	0	0	0
218	64	0	0	0	20	0	2		0	0	1	0	0	1	1	1	0	1	5	0							1	0	0		0	1		1	1	1	0	0	1	1	0	0	0	0	0	0	0	0	0
219	59	0	1	0	2	0	2		1	1	1	1	1	0	1	1	0	0	5	1	1	5	5	5	5	5	0	1	1	1	0	1		0	0	1	0	0	0	0	0	0	0	0	0	0	0	0	0
220	60	0	1	1	1	0	2		0	0	0	0	0	0	1	1	0	0	5	0							0	1	1	1	0	1		1	1	1	0	0	1	1	1	1	0	0	1	0	0	0	0
221	64	1	1	0	1	1	2		0	0	1	0	1	0	1	1	0	0	5	0							1	0	1	0	1			0	0	0	1	1	0	0	0	0	0	1	1	0	0	0	0
222	61	0	1	0	2	0	1		0	0	1	0	0	0	1	1	0	0	5	0							1	0	1	0	0	1		1	1	1	0	0	1	1	1	0	1	0	1	0	0	0	0
223	59	0	1	0	2	0	2		0	0	0	0	0	1	1	1	0	0	5	1	1	5	5	5	5	5	1	0	1	1	0	1		1	0	1	0	1	1	1	0	0	0	0	0	0	0	0	0
224	59	1	1	0	2	1	1		0	0	0	0	0	0	0	0	0	0	5	0							0	1	0		1			1	0	1	0	0	1	0	0	0	0	0	1	1	1	0	0
225	54	1	1	1	3	1	2		1	0	1	1	0	0	1	1	0	1	5	0							1	0	0		1			0	0	1	0	1	0	0	0	0	0	0	1	1	1	0	0
226	63	0	1	0	2	0	2	1	0	0	1	1	0	1	1	1	1	0	5	0							1	0	1	1	0	1		1	1	1	1	1	1	1	1	0	0	0	1	1	1	0	0
227	64	1	1	0	1	0	2		0	0	1	0	0	1	1	1	0	0	5	0							0	1	1	1	0			0	0	1	0	0	0	0	0	0	0	0	0	0	0	0	0
228	58	1	1	0	4	0	2		0	0	1	0	0	1	1	1	0	1	5	1	1	5	5	5	5	5	1	0	0		1			1	1	1	1	1	1	1	1	0	1	1	1	1	1	1	1
229	58	1	1	0	1	1	0		0	0	1	0	0	0	1	1	0	1	5	1	3	5	5	5	5	5	1	0	1	0	0	1		0	0	1	0	0	0	0	0	0	0	0	1	0	0	0	0
230	56	0	0	0	2	1	2		0	1	1	0	1	1	1	1	0	0	5	1	4	5	5	5	5	5	0	1	1	1	1			0	0	0	0	0	0	0	0	0	0	0	1	0	1	0	0
231	60	1	1	1	2	0	2		0	0	0	0	0	1	1	0	0	0	5	0							0	1	1	0	0	1		1	1	1	1	1	1	1	1	0	0	0	0	0	0	1	0
232	60	0	1	1	1	0	1		0	0	1	0	0	0	0	0	1	0	5	0							1	0	1	1	0	1		1	1	1	1	1	1	1	1	0	0	0	1	0	0	0	0
233	65	0	1	0	1	0	2		0	0	0	1	0	1	1	1	0	0	5	0							0	1	1	0	0			1	1	1	1	0	1	1	1	0	0	1	1	0	0	1	1
234	55	1	1	0	5	0	2		0	0	0	0	0	0	1	1	0	0	5	0							1	0	1	1	0	1		1	1	1	1	1	1	1	1	0	0	0	0	0	0	0	0
235	57	1	1	0	4	0	2		0	0	0	0	0	0	1	1	1	0	5	0							0	1	1	0	0	1		1	1	1	1	1	1	1	0	0	0	0	0	1	0	0	0
236	55	0	1	0	5	0	2		0	0	0	0	0	0	1	1	0	0	5	0							1	0	1	1	1	1		1	0	0	0	0	0	0	0	0	0	0	0	0	1	0	0
237	60	1	1	0	4	1	2	2	0	0	0	0	0	0	1	1	0	1	5	1	3	5	5	5	5	5	1	0	1	1	1			1	1	1	1	1	1	1	1	0	0	1	1	1	1	0	1
238	54	0	1	0	1	0	2		0	0	0	1	0	1	1	1	0	0	5	0							0	1	0		0	1	0	1	1	1	1	1	1	1	1	0	0	0	0	0	0	0	0
239	64	1	1	0	1	0	2		0	1	1	1	1	0	1	1	1	0	5	0							1	0	1	1	1			1	1	1	1	0	0	1	0	0	0	0	1	1	1	0	0
240	63	1	1	0	1	0	2		0	0	0	0	0	0	1	1	0	0	5	0							1	0	0		1	1		1	1	1	0	1	1	1	0	0	0	0	0	1	1	0	0
241	60	1	1	0	1	1	0		0	0	1	0	0	1	1	1	0	1	5	0							0	1	1	0	0	1		1	1	1	0	1	1	1	1	0	0	0	0	0	0	0	0
242	61	1	1	1	1	0	2		1	0	1	1	0	1	1	1	0	1	5	1	4	5	5	5	5	5	0	1	1	0	0			1	1	1	1	0	0	0	0	0	0	0	1	0	0	1	0
243	55	0	1	0	2	0	2		0	0	0	0	0	1	1	1	1	0	5	0							0	1	1	1	0	1		1	1	1	0	0	1	1	1	0	0	0	0	0	0	0	0
244	60	0	1	0	1	0	2		0	0	0	0	0	0	1	1	1	1	5	0							0	1	1	0	0	1		1	0	1	1	1	1	1	0	0	0	0	1	0	0	0	0
245	56	1	1	0	2	0	2		1	0	1	1	0	1	1	1	1	0	5	0							0	1	1	1	0	1		1	1	1	1	1	1	1	1	0	0	0	1	0	0	0	1
246	53	0	1	0	1	0	2		1	0	1	1	0	1	1	1	1	0	5	0							0	1	1	1	0	1		1	1	1	0	1	1	1	1	0	0	0	1	0	0	1	0
247	54	0	1	0	1	0	2		0	0	0	0	0	1	1	1	0	0	5	0							1	0	1	1	0			0	1	1	0	0	0	1	0	0	0	0	1	1	1	0	0
248	61	0	1	0	6	0	2		0	0	0	1	1	1	1	1	0	1	5	1	3	5	5	5	5	5	0	1	1	0	0	1		0	0	1	1	1	1	1	1	1	0	1	1	1	1	1	1
249	55	0	1	0	4	1	1		0	0	0	0	0	0	1	1	0	1	5	0							1	0	0		0			1	1	1	1	1	1	1	1	0	0	0	0	0	0	0	0
250	60	0	1	0	1	0	2		0	1	1	1	1	1	1	1	0	0	5	0							1	0	1	0	0			1	0	1	1	0	1	1	1	0	0	1	1	0	1	0	0
251	63	0	1	1	2	1	2		0	0	1	0	0	0	1	1	0	1	5	1	4	2	5	5	5	5	0	1	1	0	0	1		1	1	1	0	0	1	1	1	0	0	0	0	0	0	0	1
252	60	0	1	1	1	0	2		0	0	0	0	0	1	1	0	1	0	5	0							0	1	1	1	0	1		0	1	1	1	1	1	0	0	0	0	0	1	0	0	0	0
253	57	1	1	0	4	1	2	2	0	0	1	0	0	1	1	1	1	0	5	0							1	0	0		1	1		1	1	1	0	0	1	1	1	0	0	0	0	0	0	0	0
254	55	0	1	0	2	0	2		1	0	1	1	0	1	1	1	0	0	5	0							0	1	0		1	1		1	1	1	1	0	1	1	1	0	0	0	0	0	0	0	0
255	55	1	1	0	2	0	1		1	1	1	1	1	1	1	0	0	1	5	1	3	5	5	5	5	5	1	0	1	0	0	0		1	1	1	1	1	0	1	1	0	1	0	0	0	1	0	0
256	41	1	1	0	2	1	2		1	0	0	1	0	0	1	1	1	1	5	0							1	0	1	0	0	1		1	1	1	1	1	1	1	1	0	0	0	0	0	0	0	0
257	58	1	1	0	1	0	2		0	0	0	0	0	1	1	1	0	1	5	1	4	5	5	5	5	5	1	0	1	0	0	0		1	1	1	1	1	1	1	1	0	0	0	1	0	0	0	0
258	52	1	1	0	4	0	2		0	0	1	1	1	1	1	0	1	0	5	0							0	1	1	0	0	1		1	1	1	1	1	1	0	0	0	1	0	0	0	0	0	0
259	29	1	1	1	2	1	2		0	0	1	1	0	1	1	1	0	1	3	0							1	0	0		1			0	0	0	0	0	0	0	0	0	0	1	0	1	1	0	0
260	47	1	1	0	2	1	2		0	0	1	0	0	0	1	1	1	1	5	0							0	1	1	1	0	1		1	1	1	0	1	1	1	0	0	0	0	0	0	0	0	0
261	63	1	1	0	2	0	2		0	0	0	0	1	0	1	1	1	0	5	0							1	0	1	1	0	1		1	0	1	1	1	1	1	1	0	0	0	0	0	0	0	0
262	65	1	1	0	1	0	2		0	0	1	1	0	1	1	1	0	0	5	0							1	0	1	1	0	1		1	1	1	0	0	1	1	1	0	0	0	1	0	1	0	0
263	63	0	1	0	1	0	2		0	1	1	1	1	0	1	1	0	0	5	0							1	0	1	1	0	1		1	1	1	1	1	1	1	1	0	0	0	0	0	0	0	0
264	66	1	1	0	4	1	1	1	0	0	1	1	0	0	1	1	1	0	5	0							1	0	1	0	1	1		1	1	1	1	1	1	1	1	1	0	0	0	1	1	0	0
265	57	1	1	0	8	0	2	1	0	0	1	1	0	1	1	1	1	0	5	0							0	1	1	0	1			1	1	1	1	1	1	1	1	1	0	0	1	0	0	0	0
266	66	1	1	0	1	0	2		0	0	0	0	0	0	1	1	1	0	5	0							1	0	1	0	0	1		1	1	1	1	1	1	1	1	1	0	1	1	1	1	1	1
267	67	0	1	0	1	0	2		0	0	0	0	0	0	1	1	1	0	5	0							0	1	1	1	1	1		1	1	1	0	1	1	1	1	0	0	0	1	0	1	0	0
268	60	1	1	0	1	0	1		0	0	1	0	0	0	1	0	1	0	5	0							1	0	1	0	1	1		1	1	1	1	1	1	1	1	1	1	1	1	1	1	1	1
269	67	1	1	0	2	0	2		0	1	1	0	0	1	1	1	1	0	5	0							0	1	1	1	0	1		1	1	1	1	1	1	1	1	1	1	0	0	0	0	0	0
270	70	0	1	0	3	1	2		0	0	1	1	0	0	1	1	1	0	5	0							0	1	1	0	0			1	0	1	0	0	1	0	0	0	0	0	1	0	1	0	0
271	59	1	1	0	2	0	1	1	0	0	1	1	0	1	1	1	0	0	5	0							1	0	0		1			0	0	1	0	1	0	1	0	0	0	0	1	0	1	0	0
272	68	0	1	0	2	0	2		0	1	1	1	1	1	1	1	0	0	5	0							0	1	0		0	1		1	1	1	1	1	1	1	1	0	0	0	0	0	0	0	0
273	61	1	1	0	1	0	2		0	0	0	0	0	0	1	1	1	0	5	0							0	1	1	1	0	1		1	0	1	1	1	1	1	1	1	0	0	0	0	0	0	0
274	29	1	1	0	4	1	2		0	1	1	1	0	1	1	1	1	1	5	0							0	1	1	0	0			0	0	1	1	0	0	0	0	0	0	0	1	0	0	0	0
275	68	1	1	0	1	0	2		0	1	1	0	0	0	1	0	0	0	5	0							0	1	1	0	0	1		1	1	1	1	1	1	1	1	0	0	0	0	0	0	0	0
276	47	0	0	0	1	0	2		1	0	1	0	1	0	1	0	0	0	5	0							1	0	1	1	1			0	0	1	0	0	0	0	1	0	0	0	1	0	1	0	0
277	57	1	1	0	1	0	2		0	0	0	0	0	1	1	1	0	0	5	0							1	0	1	0	1	1		1	1	1	1	1	1	1	0	0	0	0	1	0	1	0	0
278	67	1	1	0	1	0	2		0	0	1	1	0	1	1	1	1	0	5	0							1	0	1	1	0			1	1	1	1	1	1	1	1	0	0	0	1	0	0	0	0
279	56	0	1	1	1	0	2		0	0	1	0	0	0	1	1	1	1	5	0							0	1	0		1	1		0	0	1	1	0	1	0	1	0	0	0	1	1	1	0	1
280	61	0	0	0	1	1	2		0	1	1	1	1	1	1	1	0	0	5	1	2	5	5	5	5	5	1	0	1	1	0	0		0	0	1	1	1	1	1	0	0	0	0	1	0	0	0	0
281	67	1	1	0	2	0	2		0	0	1	1	0	1	1	1	0	0	5	0							1	0	0		0	1		1	1	1	1	1	1	1	1	0	0	0	1	0	0	0	0
282	56	1	1	0	2	0	2		0	0	0	0	0	1	1	1	1	0	5	0							1	0	1	0	0	1		1	1	1	0	0	1	1	0	0	0	0	1	0	0	0	0
283	57	1	1	1	2	0	2		0	0	1	1	0	1	1	1	0	1	5	1	3	5	5	5	5	5	1	0	1	0	1			1	0	1	0	0	0	0	0	0	1	1	1	0	0	0	0
284	64	1	1	0	2	0	2		1	0	0	1	0	0	1	1	0	0	5	1	2	5	5	5	5	5	1	0	0		1	1		1	1	1	1	0	1	1	1	0	0	0	1	0	1	0	0
285	67	0	1	0	7	1	2		0	1	0	0	0	1	1	1	1	0	5	0							0	1	1	1	0	1		1	1	1	1	0	1	0	0	0	0	0	1	0	1	0	0
286	70	0	1	0	1	0	2		0	0	1	0	0	1	1	1	1	0	5	1	3	5	5	5	5	5	1	0	1	1	0	1		1	1	1	0	1	1	1	1	0	0	0	0	0	0	0	0
287	52	0	1	1	1	1	2		0	0	1	0	0	1	1	1	1	1	5	0							1	0	1	1	0	0		1	1	1	1	1	1	1	1	0	0	0	1	0	1	0	0
288	56	0	1	0	1	0	2		0	0	0	0	0	1	0	0	1	0	5	0							1	0	1	1	0	1		0	0	0	1	1	0	0	0	0	0	0	0	0	0	0	0
289	53	1	1	0	2	0	2		0	0	1	0	0	0	1	1	1	0	5	0							1	0	1	1	0	1		1	1	1	1	1	1	1	1	0	0	0	1	0	1	0	1
290	59	1	1	0	3	0	2		0	0	1	0	0	0	1	1	0	0	5	0							1	0	1	0	0	1		1	0	1	0	1	1	1	0	0	0	0	0	0	0	0	0
291	58	0	1	0	2	0	2		1	0	1	1	0	0	0	0	1	0	5	1	5	5	1	5	5	5	1	0	1	0	0	1		1	1	1	1	1	1	1	1	0	0	0	0	0	1	0	1
292	58	0	1	0	2	0	2		0	0	0	0	0	1	1	1	1	0	5	0							0	1	1	1	0	1		1	1	1	0	0	1	1	1	0	0	0	0	0	0	0	0
293	62	0	1	0	2	0	0		0	0	1	1	0	0	1	0	0	0	5	0							0	1	1	0	0	1		1	1	1	0	0	1	1	1	0	0	0	1	0	0	0	0
294	61	0	1	0	1	0	1		0	0	1	1	0	1	1	1	1	1	5	1	3	5	5	2	5	5	1	0	1	1	0	1		1	1	1	1	1	1	1	0	0	0	0	0	0	0	0	0
295	61	1	1	0	1	1	0		0	0	1	1	0	0	1	1	1	0	5	0							1	0	1	0	0	1		1	1	1	1	1	1	1	1	0	0	0	0	0	0	0	0
296	57	0	1	0	1	0	2		0	0	1	1	0	1	1	1	1	0	5	0							0	1	1	1	0	1		1	1	1	0	1	1	1	1	0	0	0	0	0	0	0	0
297	59	0	1	0	1	0	2		0	0	0	1	0	0	1	1	1	1	5	0							0	1	1	0	0	1		1	1	1	0	1	1	1	1	0	0	0	0	0	0	0	0
298	57	1	1	0	1	0	2		1	0	1	0	0	1	1	1	1	1	5	0							1	0	1	0	0	1		0	0	1	0	0	0	1	1	0	0	0	0	0	1	0	0
299	61	0	1	0	2	0	2		0	0	0	1	1	1	1	0	0	0	5	0							0	1	1	1	0			1	1	1	0	0	0	1	1	0	0	0	1	1	1	0	0
300	59	1	1	0	2	0	2		0	1	1	1	0	0	1	0	0	0	5	0							0	1	1	1	0	1		0	0	0	1	1	0	0	0	0	0	0	0	0	1	0	0
301	66	0	1	0	1	0	2		0	1	0	1	0	1	1	1	0	0	5	1	4	5	5	5	5	5	0	1	1	1	0	1		0	0	1	0	0	0	0	0	0	0	0	1	0	0	0	0
302	54	0	0	0	1	0	2		0	1	0	1	1	0	1	0	1	0	5	0							0	1	1	1	0	1		1	1	1	1	1	1	1	1	0	0	0	1	0	1	0	0
303	64	0	1	0	1	0	2		0	0	1	1	1	0	1	1	1	0	5	0							1	0	1	1	0	1		0	0	0	0	0	1	0	0	0	0	0	0	0	0	0	1
304	58	0	1	1	1	1	2	2	0	0	1	0	0	0	1	1	1	0	5	0							0	0	1	0	0	1		0	0	1	0	1	0	1	1	0	0	0	0	0	0	0	0
305	51	0	1	0	2	1	1		0	0	1	1	0	1	1	1	1	0	5	0							1	0	1	0	0	0		1	1	1	1	1	1	1	1	0	0	0	1	0	1	0	0
306	41	1	1	1	2	1	2		0	0	1	1	0	1	1	1	1	0	5	0							1	0	1	1	1			1	1	1	1	1	1	1	1	0	0	0	1	0	0	0	0
307	57	0	1	0	1	0	2	2	0	0	0	1	1	1	1	1	0	0	5	0							0	0	1	0	0	1		1	1	1	0	1	1	1	1	0	1	0	1	1	0	0	1
308	68	0	1	0	1	0	2		0	0	1	0	0	0	1	1	0	0	5	0							0	1	1	0	0			0	1	1	1	1	1	1	1	0	0	0	1	0	1	0	0
309	67	1	1	0	1	0	2		0	0	1	0	0	1	1	1	0	0	5	0							1	0	1	1	0	1		1	1	1	0	0	1	1	1	0	0	0	0	0	0	0	0
310	60	1	1	0	1	0	2	2	0	0	0	0	0	0	1	1	1	0	5	0							0	0	1	0	0	1		0	0	1	0	1	1	0	0	0	0	1	0	0	1	0	0
311	59	1	1	0	5	0	2		0	0	1	0	1	0	1	1	0	1	5	0							0	1	1	0	0	1		1	1	1	1	0	1	1	1	0	0	0	0	0	0	0	0
312	55	1	1	0	3	1	0		0	0	1	1	1	1	1	0	0	0	5	0							1	0	0		0			1	0	1	0	0	0	1	0	0	0	0	0	0	1	0	0
313	60	0	1	0	1	0	2		1	0	1	0	0	1	1	1	1	0	5	0							0	1	1	0	0	1		1	1	1	0	1	0	1	0	0	0	0	1	0	0	0	0
314	67	0	1	1	5	1	2	1	0	0	0	0	0	1	1	1	0	1	5	0							1	0	1	0	0	1		1	1	1	1	1	0	1	1	0	0	0	1	0	0	0	0
315	63	0	1	0	3	0	1		0	0	1	1	0	1	1	1	0	0	5	1	4	5	5	5	5	5	0	1	1	0	1			0	0	0	0	1	1	1	1	0	0	0	0	0	0	0	0
316	67	0	1	0	1	0	2		0	0	0	1	1	0	1	1	0	1	4	1	4	5	5	5	5	5	1	0	0		1	1		1	1	1	0	1	0	1	1	0	0	1	1	0	1	0	0
317	70	1	1	0	1	1	2		0	0	1	0	0	0	1	1	1	0	5	0							1	0	1	1	0	1		1	1	1	0	1	1	1	1	0	0	0	0	0	0	0	0
318	58	1	1	0	2	0	2		0	1	0	0	0	1	1	1	1	1	5	0							0	1	1	1	0	1		1	1	1	1	0	1	1	1	0	1	0	0	0	0	0	0
319	59	1	1	0	2	0	2		0	0	0	1	0	1	1	1	0	0	5	0							1	0	0		1	1		1	1	1	1	0	1	1	1	0	0	0	1	0	1	0	0
320	57	1	1	0	1	0	2		0	0	1	1	0	1	1	1	1	0	5	0							0	1	1	0	0	1		1	1	1	1	0	1	1	1	0	0	0	0	0	1	0	0
321	58	1	1	0	2	1	2		0	1	0	1	0	0	1	1	0	1	5	0							1	0	1	0	0			1	1	1	0	0	1	0	0	0	0	0	1	0	1	0	0
322	29	0	1	1	4	1	0		1	0	1	0	0	0	1	1	1	1	5	1	4	5	3	4	5	5	1	0	1	1	1			1	1	1	1	1	1	1	1	0	0	0	1	0	1	0	0
323	52	0	1	0	1	0	2		0	1	1	1	0	0	1	1	0	1	5	0							0	1	1	0	0	0		1	1	1	1	0	1	0	0	0	0	0	1	0	0	0	0
324	55	1	1	0	1	0	2		0	1	1	0	0	1	1	1	1	0	5	0							1	0	1	0	0	1	0	1	1	1	1	1	1	1	1	0	0	0	0	0	0	0	0
325	56	0	1	0	5	0	2		0	0	1	0	0	1	1	1	1	1	5	0							0	1	1	1	0	1	0	1	1	1	1	1	1	1	1	0	0	0	0	0	0	0	0
326	52	0	1	0	1	0	2		0	0	1	1	0	1	1	0	0	0	5	0							0	1	1	0	0			0	0	1	0	0	0	1	1	1	0	0	1	0	0	0	0
327	53	1	0	0	4	1	2		0	0	1	0	0	0	1	1	0	1	5	0							1	0	1	1	0	0		1	1	1	0	0	1	1	0	0	0	0	1	0	0	0	0
328	52	0	1	0	3	0	2		1	0	1	1	0	1	1	1	0	1	5	1	4	5	5	5	5	5	1	0	0		1			1	1	1	0	0	1	1	1	0	0	0	0	0	0	0	0
329	50	1	1	0	2	1	2		0	0	1	0	0	0	1	1	0	0	5	0							1	0	0		0			1	1	1	0	0	0	1	1	0	0	0	1	0	1	0	0
330	57	1	1	0	2	0	2		0	0	1	1	1	1	1	1	0	0	5	0							0	1	0		0			1	1	1	0	1	0	0	0	0	0	0	0	0	0	0	0
331	68	1	1	0	1	0	2		0	1	1	1	0	1	1	0	0	1	5	0							0	1	1	0	0	1		0	0	1	0	1	1	1	1	1	0	0	0	1	1	0	0
332	65	1	1	0	1	0	2		0	1	1	1	0	0	1	1	0	0	5	0							1	0	0		0	1		1	1	1	1	1	1	0	1	0	0	0	0	0	0	0	0
333	58	0	1	0	1	0	2	2	1	0	1	0	0	0	1	1	1	1	5	1	3	5	5	5	5	5	0	0	1	0	0	1		1	1	1	0	1	1	1	0	0	0	0	1	0	0	0	0
334	66	0	0	0	2	0	2		0	0	1	1	0	1	1	1	0	0	5	0							1	0	1	0	0	1		1	1	1	0	0	1	1	1	0	0	0	0	0	0	0	0
335	65	0	1	0	1	0	2		0	0	1	1	0	1	1	0	1	1	5	0							0	1	1	0	0	0		1	1	1	1	1	1	1	1	0	0	0	0	0	0	0	0
336	64	0	1	0	1	0	2		0	1	1	1	1	1	1	1	0	0	5	0							0	1	1	1	0	1		0	0	1	0	0	0	0	0	0	1	0	0	0	0	0	0
337	56	1	1	0	1	0	0		0	0	1	0	0	1	1	1	0	0	5	1	3	5	5	5	5	5	0	1	0		1			1	1	1	0	0	0	1	0	0	0	0	0	0	1	0	0
338	55	1	1	0	2	1	1		0	0	0	0	0	0	0	0	1	1	5	1	2	5	5	5	5	5	1	0	0		1			0	0	0	0	0	0	0	0	0	0	1	1	1	1	1	1
339	60	1	1	0	2	0	2		0	0	1	1	1	1	1	1	0	1	5	1	3	5	5	5	5	5	1	0	1	1	0	1		1	1	1	0	1	1	1	1	0	0	0	1	0	0	0	0
340	65	1	1	0	2	0	2	1	1	0	1	1	0	1	1	1	1	0	5	0							1	0	1	0	0			1	1	1	1	1	1	0	0	0	1	0	1	0	0	0	0
341	47	1	1	0	2	0	2		0	0	0	0	0	0	1	1	1	1	5	0							1	0	1	0	0	1		1	1	1	0	0	0	1	0	0	0	0	0	0	1	0	0
342	53	1	1	0	2	1	0		0	0	1	1	1	1	1	1	0	1	5	1	3	5	5	5	5	5	0	1	1	0	0	1		1	0	1	0	1	1	0	0	0	0	0	0	0	0	0	0
343	67	0	1	0	1	0	2		0	0	1	0	0	1	1	1	0	0	5	1	3	5	5	5	5	5	0	1	1	1	0	1		0	0	1	0	1	1	1	1	0	0	0	0	0	0	0	0
344	55	1	1	0	2	0	2		0	1	1	1	1	0	1	1	0	0	5	0							1	0	1	0	0	1		1	1	1	1	0	1	1	1	0	0	0	1	0	0	0	0
345	64	0	1	0	1	0	1		0	0	1	0	1	0	1	1	1	0	5	0							1	0	1	1	0	1		1	1	1	1	1	1	1	1	0	0	0	0	0	0	0	0
346	44	0	1	1	3	1	0	2	0	0	1	1	0	0	1	1	0	1	5	0							1	0	1	0	0			1	1	1	0	0	0	1	1	0	1	1	1	1	1	0	1
347	44	0	1	0	2	0	2		0	0	1	0	0	1	1	1	1	1	5	0							0	1	1	0	0			1	1	1	0	1	1	1	1	0	1	0	1	0	1	0	0
348	62	0	1	0	1	0	2		0	0	1	0	0	1	1	1	0	0	5	0							0	1	1	1	1			1	0	1	1	1	1	1	0	0	0	0	1	0	0	0	0
349	56	0	1	0	2	0	2		0	0	1	0	0	1	1	1	1	1	5	0							1	0	1	1	0	1		1	1	1	0	0	1	1	1	0	1	0	0	0	0	0	0
350	55	0	1	0	1	0	2		0	0	1	1	0	1	1	1	1	0	5	0							0	1	1	0	0	1		1	1	1	1	1	1	1	1	0	0	0	1	0	1	0	0
351	61	1	1	0	1	0	2		0	0	1	0	0	0	1	0	0	1	5	0							0	1	1	0	1			0	0	0	0	0	0	0	0	0	0	0	0	0	0	0	0
352	64	1	1	1	6	1	2		0	0	1	1	0	0	1	1	0	1	5	0							1	0	1	0	0	1		1	1	1	1	1	1	1	1	0	0	0	1	0	1	0	0
353	60	1	1	0	2	0	2		0	0	1	0	0	1	1	1	0	0	5	0							1	0	1	1	0	1		1	1	1	0	0	1	1	1	0	1	0	0	1	0	0	0
354	54	0	1	0	5	1	1		0	1	1	1	0	0	1	1	0	0	5	0							0	1	1	1	0	1		1	1	1	0	0	1	1	1	0	0	0	0	1	0	0	0
355	61	0	1	0	3	0	2		0	0	1	0	0	1	1	1	0	1	5	0							1	0	1	0	0	1		1	0	1	0	0	1	1	1	0	0	0	0	0	0	0	0
356	47	1	1	0	3	1	1		0	0	1	0	0	0	1	1	1	1	5	0							1	0	1	0	0	1		1	0	1	0	0	1	0	1	0	0	0	1	1	1	0	0
357	65	1	1	0	1	0	1		0	0	1	0	1	0	0	1	1	0	5	0							0	1	1	0	0	1		1	1	1	0	0	1	1	1	0	0	0	0	0	0	0	0
358	60	0	1	1	2	0	2		0	0	1	1	1	1	1	1	1	1	5	0							0	1	1	0	1			0	0	0	1	0	0	0	0	0	0	0	0	0	1	0	0
359	58	0	1	0	1	0	2		0	0	1	1	1	1	1	1	1	1	5	0							1	0	1	1	0	1		1	1	1	0	1	1	1	1	1	0	0	1	1	1	0	0
360	62	0	1	0	2	1	2		1	0	1	1	0	1	1	1	0	1	5	0							1	0	0		0	1		1	1	1	0	0	1	1	1	0	0	0	0	0	0	0	0
361	61	1	1	0	1	1	2		0	0	1	1	0	1	1	1	0	0	5	0							1	0	1	0				1	1	1	0	1	1	1	0	0	1	0	1	0	1	0	0
362	53	0	1	0	1	0	2		0	1	1	0	0	1	1	1	1	1	5	0							0	1	1	0	1			0	0	0	0	1	0	0	0	0	0	1	1	0	0	0	0
363	65	1	1	0	2	1	2		0	1	0	0	0	1	1	1	1	0	5	0							0	1	1	0	0	0		0	0	1	0	1	1	1	1	0	0	0	1	0	0	0	0
364	52	1	1	0	1	0	2		0	0	1	0	0	0	1	1	0	0	5	0							1	0	1	0	1	1		1	1	1	1	0	1	0	0	0	0	0	1	0	0	0	0
365	30	1	1	0	8	0	2		0	1	1	1	0	1	1	1	0	0	5	0							0	1	1	0	1			1	0	1	0	0	0	0	0	0	0	0	1	1	1	0	0
366	53	1	1	0	3	0	2		0	0	1	0	0	0	1	1	1	0	5	0							1	0	1	1	0	0		0	0	1	0	0	0	0	0	0	0	0	0	0	0	0	0
367	59	1	1	0	1	0	2	1	0	0	1	1	0	0	1	1	1	0	5	0							1	0	1	0	0	1		1	1	1	1	1	1	1	0	0	1	0	1	0	1	0	0
368	64	1	1	0	10	0	2		0	0	1	1	0	1	1	1	0	0	5	0							0	1	1	0	0	1		1	1	1	0	1	1	1	1	0	0	0	0	0	0	0	0
369	53	1	1	0	2	1	0		0	0	1	1	0	0	1	1	0	1	5	0							1	0	0		0			0	0	0	0	0	0	0	0	0	0	0	1	0	1	0	0
370	40	0	1	0	5	1	2		0	0	1	1	0	1	1	0	1	1	5	0							1	0	1	0	0	1		1	1	1	1	1	1	1	1	0	0	0	0	1	0	0	0
371	63	0	1	1	3	0	2		0	0	1	0	0	1	1	1	1	0	5	1	4	5	5	5	5	5	0	1	1	0	0	1		1	1	1	1	1	1	1	1	0	0	0	1	0	0	0	0
372	62	0	1	0	1	1	2		0	0	1	1	0	1	1	0	1	0	5	0							1	0	1	1	0	1		0	0	1	0	1	0	1	0	0	0	0	0	0	0	0	0
373	62	1	1	0	1	1	2		0	0	0	1	1	1	1	1	0	1	5	1	4	5	5	5	5	5	0	1	1	0	0			1	1	1	1	0	1	1	1	0	0	0	0	0	0	0	0
374	33	1	1	0	2	1	2		0	0	1	1	0	1	1	1	0	1	5	1	5	5	5	5	2	5	0	1	1	1	0			0	0	0	0	0	0	0	0	0	0	0	0	1	1	0	0
375	54	1	1	0	1	1	1		0	0	1	1	0	1	1	1	0	0	5	0							1	0	0		1			1	1	1	0	0	1	1	1	0	0	0	1	0	0	0	0
376	52	0	1	0	2	1	0		0	1	1	1	0	1	1	1	0	1	5	1	3	5	5	5	5	5	0	1	1	0	0			0	1	0	0	0	0	0	0	0	0	0	1	0	1	0	0
377	63	1	1	0	2	0	2		0	0	0	0	0	1	1	1	1	1	5	0							1	0	1	1	0			1	1	1	0	0	0	0	0	0	0	0	1	0	1	0	0
378	58	0	1	1	1	0	0		0	0	1	0	0	0	1	1	1	1	5	0							1	0	0		1	0		0	0	1	0	0	0	0	0	0	0	0	0	0	1	0	0
379	53	1	1	0	2	0	1		0	0	1	0	0	0	1	1	0	0	5	0							1	0	1	1	0	1		1	1	1	0	0	1	1	1	0	0	0	1	0	1	0	0
380	69	1	1	0	3	0	2		0	0	0	0	0	1	1	1	1	0	5	1	3	5	5	5	5	5	1	0	1	1	0	1		1	1	1	1	1	1	1	1	0	0	0	0	0	0	0	0
381	58	0	1	1	1	1	0		0	0	1	1	1	0	1	1	0	0	5	0							0	1	1	0	0	1		1	1	1	0	0	0	1	0	1	1	0	1	1	1	0	0
382	46	1	1	0	2	1	1		0	0	1	0	0	1	1	1	0	1	5	0							0	1	0		0			1	1	1	0	0	1	1	1	0	1	0	1	0	0	0	0
383	63	0	1	0	1	0	2		1	1	1	1	1	1	1	1	0	0	5	0							0	1	0		0	1		0	0	1	0	1	1	1	0	0	0	0	1	0	0	0	0
384	58	1	1	1	3	1	0	1	0	0	1	1	0	1	1	1	0	1	5	0							0	0	1	0	0	1		1	1	1	1	1	1	1	1	0	0	0	1	0	0	0	0
385	54	0	0	0	1	0	2		0	0	1	0	0	1	1	1	0	0	5	0							1	0	1	0	0	1		1	1	1	0	0	1	1	1	0	0	0	0	0	0	0	0
386	69	0	1	0	1	0	2		0	1	1	1	1	1	1	1	0	1	5	0							0	1	1	1	0	1		1	1	1	0	1	1	1	0	0	0	0	0	0	0	0	0
387	64	0	1	0	2	0	1		0	0	1	1	0	1	1	1	0	1	5	0							0	1	1	0	0	1		1	1	1	0	0	0	1	1	0	0	0	1	0	1	0	0
388	57	0	1	0	2	0	0		0	1	1	0	0	1	1	1	0	0	5	0							0	1	0		0	1		1	0	1	0	1	1	1	1	0	0	0	0	0	0	0	0
389	28	1	1	0	2	1	1		1	0	1	0	0	0	1	1	0	1	5	0							1	0	0		1			1	1	1	0	0	1	0	0	0	0	0	1	1	1	0	0
390	67	0	1	0	1	0	2		0	0	1	0	0	1	1	1	1	1	5	0							0	1	1	0	0	1		0	0	1	0	1	1	1	0	0	0	0	0	0	0	0	0
391	50	0	1	0	1	0	2		0	0	1	0	0	0	1	1	0	0	5	0							1	0	1	1	0	1		1	1	1	1	1	1	1	1	0	0	0	0	0	0	0	0
392	60	1	1	0	3	0	1		0	0	1	0	0	1	1	1	0	0	5	0							0	1	1	0	0	1		1	0	1	0	0	1	1	1	0	1	0	1	0	1	0	0
393	66	1	1	0	2	0	2		0	0	1	0	1	0	1	1	1	1	5	0							0	1	0		1			0	0	0	0	0	0	0	0	0	1	0	0	1	1	0	0
394	65	0	1	0	2	0	2		0	0	1	1	0	0	1	1	1	0	5	0							0	1	1	1	0	1		1	1	1	1	0	0	1	0	0	0	0	0	0	0	0	0
395	76	1	1	0	2	0	2		0	0	1	0	0	1	1	1	0	0	5	0							1	0	1	0	0	1		1	1	1	1	1	1	1	0	0	0	0	1	0	1	0	0
396	68	0	1	0	2	0	2		0	0	1	0	0	1	1	1	1	1	5	1	2	5	5	5	5	5	0	1	1	1	0	1		1	1	1	1	1	1	1	1	0	0	0	1	0	0	0	0
397	70	0	1	0	1	0	2		0	0	0	0	0	1	1	1	0	0	5	0							1	0	1	1	0	1		1	1	1	0	0	1	0	0	0	0	0	0	0	0	0	0
398	65	1	1	0	1	0	2		0	0	1	1	0	1	1	1	1	0	5	0							0	1	1	0	0			1	1	0	1	0	0	0	0	0	0	0	1	0	1	0	0
399	46	1	1	0	1	1	2		0	0	1	1	0	1	1	1	0	0	5	1	4	5	5	5	5	5	1	0	1	0	0			1	1	1	1	0	0	1	0	0	0	1	0	0	0	1	0
400	66	0	1	0	2	0	2		0	0	1	0	0	0	1	1	1	0	5	0							1	0	1	1	0	1		1	1	1	1	1	1	1	0	0	0	0	0	0	1	0	0
401	52	0	1	0	1	1	2		0	1	1	1	0	0	1	0	0	0	5	0							0	1	1	1	0	1		1	1	1	1	1	1	1	1	0	0	0	0	0	0	0	0
402	64	1	1	0	2	0	2	1	0	0	0	0	0	1	1	1	1	0	5	0							1	0	1	0	0	1		1	1	1	1	1	1	1	1	0	0	0	1	0	0	0	0
403	57	1	1	0	1	1	2		0	0	1	0	0	0	1	1	0	0	5	0							1	0	0		1	1		1	1	1	1	0	1	1	1	1	0	1	1	1	1	0	1
404	49	0	0	0	1	0	2		0	0	1	1	0	1	1	1	1	0	5	0							0	1	1	1	0	1		1	1	1	1	1	1	1	1	0	0	0	0	0	0	0	0
405	61	1	1	1	2	1	0		0	0	1	0	1	1	1	1	0	0	5	0							1	0	0		1	1	0	1	1	1	0	1	1	1	1	0	0	0	0	0	0	0	0
406	64	0	1	0	2	1	2		0	0	1	0	0	1	1	1	1	1	5	0							1	0	0		0	0		1	1	1	1	1	1	1	1	0	0	0	0	0	0	0	0
407	56	0	1	0	1	0	1		1	0	1	0	0	0	1	1	1	0	5	0							1	0	1	1	0	1		0	0	1	0	1	0	0	1	0	0	0	0	0	0	0	0
408	57	0	1	0	1	0	1		0	1	1	0	0	0	1	1	0	1	5	0							0	1	1	1	0	1		0	0	1	1	1	1	1	0	0	0	0	1	0	0	0	0
409	64	1	1	0	1	0	2		0	0	1	1	0	1	1	1	1	0	5	0							0	1	1	1	0	1		1	1	1	0	0	1	1	0	0	1	0	1	0	1	0	0
410	65	1	1	0	1	0	2		0	0	0	0	0	0	0	0	0	0	5	0							1	0	1	0	0	1		0	0	1	0	0	0	0	0	0	0	0	0	0	0	0	0
411	42	0	1	0	3	0	2		0	0	1	0	1	1	1	1	0	0	5	0							0	1	1	0	0			1	1	1	0	0	1	1	1	0	0	0	1	0	0	0	0
412	62	0	1	0	2	0	2		0	0	1	0	0	1	1	0	1	0	5	0							0	1	0		0	1		0	0	1	0	0	0	1	0	0	0	0	0	0	0	0	0
413	47	1	1	0	2	0	0		0	0	1	0	0	1	0	1	0	1	5	0							0	1	1	0	0	1		0	0	1	0	0	1	1	0	0	0	0	0	0	0	0	0
414	51	0	1	0	1	1	2		0	0	1	1	0	1	1	1	1	0	5	0							0	1	1	0	0	1		1	1	1	0	0	1	1	0	1	0	0	0	1	1	0	0
415	40	0	1	0	3	1	2		1	0	0	0	0	1	1	0	1	0	5	0							1	0	1	1	0			0	0	1	0	0	0	0	1	0	0	0	1	0	1	0	0
416	57	1	1	0	5	0	2		0	0	1	0	0	0	1	1	1	1	5	0							1	0	1	1	1	1		1	1	1	1	0	1	1	1	0	1	0	1	0	0	0	0
417	56	1	1	0	2	1	2		0	0	1	1	0	1	1	1	0	1	5	0							0	1	0		0	1		1	0	1	1	1	1	1	1	0	0	0	1	0	0	0	0
418	35	1	1	0	7	1	2		0	0	1	0	0	1	1	1	0	0	5	0							0	1	0		0			1	1	1	1	0	1	1	0	0	0	0	1	0	1	0	0
419	60	0	1	0	2	1	1		0	0	1	0	0	0	1	1	0	0	5	0							0	1	1	0	0			1	1	1	1	1	0	0	0	0	0	0	1	0	1	0	0
420	56	0	1	0	1	1	2		0	1	1	1	1	1	1	1	1	1	5	0							1	0	0		0			0	0	0	0	0	1	0	0	0	0	0	1	1	1	0	0
421	60	0	1	0	2	0	2		0	0	1	0	0	1	1	1	1	1	5	0							0	1	1	0	0	1		0	1	1	1	1	1	1	1	0	0	0	0	0	0	0	0
422	55	1	1	0	1	0	0		0	0	0	0	0	1	1	1	0	0	5	0							0	1	0		1			0	0	0	0	0	0	0	0	0	0	1	1	0	1	0	0
423	70	0	1	0	1	0	2		0	1	0	1	0	1	1	1	0	0	5	0							1	0	1	1	0	1		1	1	1	1	1	1	1	1	0	0	0	0	0	0	0	0
424	64	1	1	0	1	0	1		0	0	1	1	0	1	1	1	0	0	5	0							1	0	1	0	0	1		1	1	1	1	0	1	1	1	0	0	0	0	0	0	0	0
425	56	1	1	0	11	0	2	2	1	0	0	1	1	1	1	1	1	0	5	0							0	0	1	0	0			0	0	1	0	0	1	0	0	0	0	0	1	0	1	0	0
426	66	1	1	0	3	1	2		0	0	1	1	0	1	1	1	1	0	5	0							0	1	1	1	0	1		1	1	1	1	1	0	0	1	0	0	0	1	1	1	0	0
427	60	0	1	0	1	0	2		0	0	0	1	0	0	1	0	0	1	5	0							1	0	1	1	1	1		0	0	0	0	0	0	0	0	0	0	0	0	0	0	0	0
428	60	0	1	1	2	1	2		1	1	1	1	0	1	1	1	0	0	5	0							0	1	1	0	0	1		1	0	1	1	0	1	1	1	0	0	0	1	0	0	0	0
429	49	0	1	0	2	1	2	2	1	0	1	1	0	0	1	1	1	0	5	0							1	0	1	0	0	1		1	1	1	1	0	1	1	1	0	0	0	0	0	1	0	0
430	56	0	0	0	1	1	0		0	0	1	0	0	1	1	0	0	0	5	0							1	0	0		0			1	1	1	0	0	0	1	1	0	1	1	1	0	0	0	0
431	51	1	1	0	2	0	0		0	0	0	0	0	0	1	1	0	1	5	0							1	0	0		0	1		1	0	0	0	0	0	1	0	0	0	0	0	0	0	0	0
432	65	0	1	0	1	1	2		0	0	1	0	0	0	1	1	1	0	5	0							1	0	1	1	0	1		1	1	1	1	0	0	1	1	0	0	0	0	0	0	0	0
433	70	1	1	0	3	0	2		0	0	1	0	0	0	1	1	1	0	5	0							0	1	1	1	0			1	0	1	0	0	1	0	0	0	0	0	1	0	0	0	0
434	56	1	1	0	1	1	2		0	0	1	0	0	0	1	1	0	1	5	1	2	5	5	5	5	5	1	0	1	0	0	1		1	1	1	1	0	1	1	0	0	0	0	0	0	0	0	0
435	57	1	1	0	1	1	2		0	0	1	0	0	1	1	1	0	0	5	0							1	0	1	0	0	1		1	1	1	0	0	1	1	1	1	0	0	0	1	1	0	0
436	68	1	1	0	1	0	2		0	0	1	0	0	0	1	1	1	0	5	0							1	0	1	0	0	1		1	1	1	1	1	1	1	1	0	0	0	1	0	0	0	0
437	56	0	0	1	20	0	2	2	0	0	1	0	0	1	1	1	0	0	5	0							0	0	1	1	0	1		1	1	1	0	0	1	1	0	0	0	1	0	0	0	0	0
438	63	0	1	1	2	1	0		0	1	1	0	0	1	1	1	0	1	5	0							1	0	1	0	0	1		0	0	1	0	0	0	1	1	0	0	0	1	0	0	0	0
439	65	0	1	0	1	0	2		1	0	1	1	0	0	1	0	1	1	5	0							1	0	1	0	0	1		0	0	1	1	1	0	0	0	0	0	0	0	0	0	0	0
440	57	1	1	0	1	0	2		0	0	1	1	0	1	1	1	1	1	5	1	3	5	5	5	5	5	0	1	1	1	0	1		0	0	1	1	1	1	0	0	0	0	0	0	0	1	0	0
441	57	0	1	0	1	1	1		0	0	1	1	0	1	1	1	1	0	5	0							1	0	1	1	0	1		1	1	1	1	1	1	1	1	0	1	0	1	1	0	0	0
442	64	0	1	0	1	0	2		0	0	1	0	0	0	1	1	0	0	5	0							1	0	1	1	0	1		1	1	1	1	0	1	1	1	0	0	0	0	0	0	0	1
443	55	0	0	0	2	1	0		0	0	1	0	0	1	1	1	0	0	5	0							0	1	0		0	1		0	0	1	0	1	0	1	0	0	0	0	0	0	0	0	0
444	63	0	1	0	1	0	2		0	1	1	1	1	1	1	1	0	1	5	1	2	5	5	5	5	5	1	0	0		0			0	0	0	0	0	0	0	0	0	0	1	1	0	1	0	0
445	54	1	1	0	1	0	0		1	1	1	1	0	1	1	1	0	1	5	0							0	1	0		1			1	1	1	0	1	1	1	1	0	0	0	0	0	0	0	0
446	40	1	1	0	1	0	2		0	1	1	1	1	1	1	1	0	0	5	0							0	1	0		0	1		0	0	1	0	1	0	1	0	0	0	0	0	0	0	0	0
447	29	1	1	0	2	0	2		0	0	1	0	0	1	1	1	1	0	5	0							1	0	1	0	1			0	0	0	0	0	0	0	0	0	0	0	1	0	1	0	0
448	56	1	1	0	1	0	2		0	0	1	0	1	1	1	1	1	0	5	0							1	0	1	0	0	1		1	1	1	1	1	1	1	1	0	0	0	0	0	0	0	0
449	43	1	1	0	1	1	2		0	0	0	0	0	1	1	1	0	0	5	0							1	0	0		0			1	0	1	0	1	1	1	0	0	0	0	0	0	0	0	0
450	55	0	1	1	2	0	2		0	0	1	1	0	0	1	0	1	0	5	0							1	0	1	1	0	1		1	1	1	1	1	1	1	0	0	0	0	0	0	0	0	0
451	40	1	1	0	5	1	2		0	0	1	0	0	0	1	1	0	0	5	0							1	0	1	0	1			1	1	1	1	0	0	0	0	0	0	0	1	0	1	0	0
452	39	1	1	0	4	0	2		0	0	0	0	0	1	1	1	0	0	5	0							0	1	0		1			1	1	1	0	1	1	1	1	0	0	0	1	1	1	0	0
453	67	1	1	0	1	0	2		0	0	0	0	0	1	1	1	0	0	5	0							0	1	1	0	0	1		1	1	1	1	1	1	1	1	0	0	0	1	1	0	1	0
454	45	1	1	0	1	0	0		0	0	1	1	0	0	1	0	0	0	5	0							1	0	1	0	0	1		0	0	1	0	1	1	1	0	0	0	0	0	0	0	0	0
455	53	1	1	0	4	1	0		0	0	1	1	0	0	1	1	0	0	5	0							1	0	1	0	0	1		1	0	1	0	0	1	1	0	0	0	0	1	0	0	0	0
456	69	0	1	0	1	0	0		0	0	1	0	0	0	1	0	0	1	5	0							0	1	1	1	0	1		0	0	1	0	0	0	1	0	0	0	0	0	0	0	0	0
457	50	1	1	0	3	0	2		1	0	1	0	0	1	1	1	0	0	5	1	4	5	5	5	5	5	0	1	0		0	1		1	0	1	1	1	1	1	0	0	0	0	1	0	0	0	0
458	58	1	1	1	2	1	0	1	0	0	1	0	0	1	1	1	0	0	5	0							0	0	1	1	0	1		1	1	1	1	0	1	1	0	1	0	0	0	1	1	0	0
459	48	0	1	0	1	0	2		0	0	0	1	0	1	0	0	1	0	5	0							0	1	1	1	0			1	1	1	0	0	1	0	0	0	0	0	0	0	0	0	0
460	63	0	1	0	2	1	0		0	0	1	0	1	1	1	1	0	0	5	0							1	0	0		0	1		1	1	1	0	0	1	1	1	0	0	0	1	1	1	0	1
461	30	1	1	0	2	0	2		0	0	0	0	0	1	1	1	0	0	5	0							1	0	1	1	0			0	0	1	0	0	0	1	0	0	0	0	0	0	0	0	0
462	61	0	1	0	1	1	0		0	0	1	0	0	0	0	1	0	0	5	0							1	0	1	1	1	1		0	1	0	0	1	0	1	0	0	0	0	1	0	0	0	0
463	35	0	1	0	3	0	0		0	0	1	0	0	0	1	1	1	1	5	0							1	0	1	1	0	1		1	1	1	0	1	1	1	1	0	0	0	1	0	1	0	0
464	64	0	1	0	2	0	2	2	0	0	1	0	0	0	1	0	1	0	5	0							1	0	1	1	0	1		1	1	1	0	0	1	1	1	0	0	0	1	0	1	0	0
465	45	0	1	0	1	0	2		0	1	1	0	0	1	1	1	0	0	5	0							0	1	1	0	0	1		1	1	1	0	0	1	1	1	0	0	0	0	0	0	0	0
466	62	1	1	0	2	1	1		0	0	1	0	1	0	1	1	0	0	5	0							0	1	0		0	1		1	1	1	0	0	1	1	0	0	0	0	1	0	0	0	0
467	61	0	1	0	2	1	1		0	0	1	1	0	1	1	1	0	1	5	0							1	0	1	0	1	1		1	1	1	0	1	1	1	1	0	0	0	1	0	1	0	0
468	67	0	1	0	1	0	2	1	0	0	1	1	0	1	1	0	0	0	5	0							0	1	1	1	0	1		0	0	1	1	0	0	0	0	0	0	0	0	0	0	0	0
469	61	0	1	0	1	0	2		1	1	1	1	1	1	1	1	1	0	5	0							0	1	1	1	0	1		1	1	1	0	0	1	1	0	0	0	0	0	0	0	0	0
470	63	0	1	0	3	0	2		0	1	1	1	1	0	1	0	1	0	5	0							1	0	1	1	0	1		1	1	1	1	1	1	1	1	0	0	0	0	0	0	0	0
471	52	0	1	0	1	0	0		0	0	1	0	0	0	1	0	0	1	5	0							0	1	1	0	0			1	0	1	0	0	1	0	0	0	0	0	0	0	0	0	0
472	60	0	1	1	2	1	0		0	0	1	1	0	0	1	0	0	0	5	0							1	0	1	0	0	1		1	1	1	0	0	0	1	0	0	0	1	0	0	0	1	0
473	57	1	1	0	1	1	1	2	0	0	1	1	0	0	1	1	0	0	5	0							0	0	1	0	0			1	1	1	0	0	0	0	0	0	0	0	1	1	1	0	0
474	59	0	1	0	2	1	1		0	0	1	0	0	0	1	1	0	0	5	0							1	0	1	0	0	1		1	1	1	0	0	0	1	0	0	0	0	0	0	0	0	0
475	29	0	1	0	2	0	1		0	0	1	0	0	1	1	1	1	1	5	0							1	0	1	1	0	1		1	1	1	1	0	1	1	1	0	0	0	0	0	0	0	0
476	53	1	1	0	2	1	0		1	0	1	0	0	0	1	1	1	1	5	0							0	1	1	0	1	1		1	1	1	1	1	1	1	1	0	0	1	1	0	0	0	0
477	55	0	1	0	1	0	2		0	0	1	1	0	1	1	1	0	0	5	0							0	1	1	1	0	0		1	1	1	0	1	1	1	1	1	1	0	0	0	0	0	0
478	54	0	1	0	1	0	2		0	0	1	1	0	1	1	1	1	0	5	0							0	1	1	1	0	0		0	0	1	1	0	0	0	0	0	0	0	1	0	0	0	0
479	68	1	1	0	2	1	2		0	0	1	1	1	1	1	0	0	0	5	0							1	0	1	1	0	1		1	1	1	1	1	1	1	1	0	0	0	0	0	0	0	0
480	63	1	1	0	2	0	2		0	0	1	1	0	1	0	1	0	0	5	0							1	0	1	1	0			1	1	1	1	1	1	1	1	0	0	0	1	0	0	0	0
481	67	0	1	0	2	0	2		0	0	0	1	0	1	1	1	0	0	5	0							1	0	0		1			1	1	1	0	1	1	1	1	0	0	0	0	0	0	0	0
482	60	1	1	0	1	0	2		0	1	1	1	1	1	1	1	0	0	5	0							1	0	1	1	0	1		0	0	1	1	0	1	1	1	0	0	0	0	0	0	0	0
483	59	1	1	0	2	1	2		0	0	0	1	0	1	1	1	1	1	5	0							1	0	1	1	0	1		1	1	1	1	1	1	1	1	0	0	0	1	1	1	0	0
484	68	0	1	0	2	1	2	2	0	0	1	0	0	0	0	0	0	0	5	0							0	0	1	1	0	1		0	0	0	0	0	1	1	0	0	0	0	0	0	0	0	0
485	62	1	1	0	3	0	2		0	0	1	1	0	1	1	1	1	0	5	0							0	1	1	0	0	1		1	1	1	0	0	1	1	1	0	0	0	0	0	0	1	0
486	58	0	1	0	2	0	0		0	0	0	0	0	1	1	1	1	0	5	0							1	0	1	1	0	1		1	1	1	1	1	1	1	1	1	0	0	0	0	0	0	0
487	63	1	1	0	2	0	2		1	0	1	0	0	0	1	1	1	0	5	0							1	0	1	0	0	1		0	0	1	1	0	1	0	0	0	0	0	1	1	1	0	0
488	41	0	1	1	3	0	2		0	1	1	0	0	1	1	1	1	1	5	0							1	1	1	1	0	1		1	1	1	1	1	1	1	0	0	0	0	0	0	0	0	0
489	48	1	1	0	2	0	2	2	0	0	1	1	0	0	1	1	1	0	5	0							1	0	1	0	0	1		1	1	1	1	1	1	1	1	0	0	0	0	0	0	0	0
490	57	1	1	1	1	1	0	2	0	0	0	1	1	0	1	1	0	0	5	0							1	0	1	0	0	0		1	1	1	0	0	1	1	1	0	0	0	1	1	1	1	0
491	53	1	1	0	2	0	2	2	0	0	1	1	0	0	1	0	0	0	5	0							1	0	1	0	0	1		1	1	1	0	1	1	1	0	0	0	0	1	0	1	0	0
492	68	1	1	0	1	0	2		0	0	1	0	0	0	1	0	0	0	5	0							1	0	1	0	0	1		1	1	1	1	0	1	1	1	0	0	0	0	0	0	0	0
493	69	1	1	0	2	1	2		0	0	1	0	0	0	1	1	0	0	5	0							1	0	1	0	0	1		1	1	1	1	1	1	1	1	0	0	0	1	0	0	0	0
494	58	1	1	0	1	1	2		0	1	1	0	0	1	1	1	0	0	5	0							0	1	1	0	0	0		0	0	1	0	0	1	0	0	0	0	0	0	0	1	0	0
495	51	1	1	0	2	0	1	2	0	0	0	0	0	0	1	0	0	0	5	0							0	0	0		1	1		1	1	1	0	0	1	0	0	0	0	0	0	0	0	0	0
496	54	0	1	0	1	0	2		0	0	1	0	0	0	1	0	1	1	5	0							1	0	1	0	0	1		1	1	1	1	0	1	1	1	0	0	0	0	0	0	0	0
497	68	0	1	0	2	0	2		0	0	1	1	0	1	1	1	0	0	5	0							0	1	1	0	0	1		1	1	1	0	0	1	1	1	0	0	0	0	0	0	0	0
498	59	0	1	0	1	0	2		0	0	1	0	0	1	1	1	0	1	5	0							0	1	0		0			1	1	1	0	1	0	1	1	0	0	0	1	0	0	0	0
499	63	0	1	0	1	0	2		0	1	1	1	1	1	1	1	0	0	5	0							0	1	1	0	0	1		1	0	0	0	0	0	0	0	0	0	0	0	0	1	0	0
500	70	1	1	0	2	0	2		0	0	0	1	0	0	1	1	0	0	5	0							1	0	1	0	0	1		1	1	1	1	1	1	1	1	0	0	0	0	0	1	0	0
501	63	1	1	1	1	1	0		0	0	1	0	0	1	1	1	0	0	5	0							0	1	1	0	0			1	1	1	0	0	1	1	1	0	0	0	1	0	0	0	0
502	41	1	1	0	2	0	2		0	0	1	0	0	1	1	1	1	0	5	0							0	1	0		0			0	0	0	0	0	1	0	0	0	0	0	0	0	0	0	0
503	56	0	1	0	2	0	2		0	0	1	1	0	1	1	1	1	0	5	0							0	1	1	1	0	1		1	1	1	1	1	1	1	1	0	0	0	0	0	0	0	0
504	68	0	1	0	2	0	2		0	0	1	1	1	0	1	0	0	0	5	0							0	1	1	0	0	1		1	0	1	1	0	1	1	1	0	0	0	0	0	0	0	0
505	67	0	1	0	3	0	0		0	0	1	1	0	1	1	1	0	0	5	0							0	1	1	0	0	1		0	0	1	0	0	1	0	0	0	0	0	1	0	1	0	0
506	70	1	1	1	5	0	2	1	0	0	0	0	1	1	1	1	0	1	5	1	2	5	5	5	5	5	1	0	1	0	0			1	1	1	1	1	1	1	1	0	0	0	0	0	0	0	1
507	57	0	1	1	2	1	2	2	0	1	1	1	1	1	1	1	0	0	5	0							1	0	1	0	0	1		1	1	1	1	1	1	1	1	0	0	0	1	1	1	0	1
508	56	0	1	0	1	0	2		0	0	1	0	0	0	1	0	1	1	5	0							0	1	0		0	1		0	0	0	0	0	0	1	1	0	0	0	0	0	0	0	0
509	57	1	1	0	3	1	0		0	0	1	0	0	1	1	1	0	0	5	1	2	5	5	5	5	5	1	0	1	0	0	1		0	1	1	0	0	1	1	1	0	0	0	0	0	0	0	0
510	31	1	1	0	2	1	1		0	0	1	0	0	0	1	1	0	0	5	0							1	0	1	1	0	1		1	1	1	0	1	1	1	1	0	0	0	1	0	0	0	1
511	38	1	1	0	4	0	2	2	0	0	1	0	0	0	1	1	0	0	5	0							1	0	1	0	1	1		0	0	0	0	1	0	0	0	0	0	0	1	0	0	0	0
512	57	1	1	0	2	1	2		0	0	0	0	1	1	1	1	1	0	5	0							1	0	1	1	0	1		1	0	1	0	1	0	0	0	0	0	0	0	0	0	0	0
513	60	0	1	0	2	0	1		0	0	1	0	0	0	1	0	0	0	5	0							0	1	0		0	1		1	1	0	0	0	0	1	0	0	0	0	0	0	0	0	0
514	64	0	1	0	1	0	2		0	0	0	0	0	0	1	0	0	0	5	0							0	1	1	0	0	1		0	0	1	0	0	0	1	1	0	0	0	0	0	0	0	0
515	58	0	1	0	1	0	2		0	0	0	1	0	1	1	1	0	0	5	0							1	0	1	0	0	1		1	1	1	0	1	1	1	1	0	0	0	0	0	0	0	0
516	66	1	1	0	1	0	2		0	1	1	0	0	1	1	1	0	0	5	0							1	0	1	0	0	0		1	0	1	1	0	1	1	0	0	0	0	0	0	0	0	0
517	68	0	1	0	1	1	0		0	0	1	1	0	1	1	1	0	0	5	0							1	0	1	0	0	1		1	1	1	1	1	1	1	1	0	0	0	0	0	0	0	0
518	63	0	1	1	1	0	2		0	0	1	0	0	0	1	1	1	0	5	0							0	1	0		0			0	0	0	0	0	0	0	0	0	0	0	0	0	0	0	0
519	65	1	1	0	1	0	2		0	1	1	1	1	1	1	1	0	0	5	0							0	1	1	0	0	1		1	1	1	0	0	1	1	0	0	0	0	1	0	0	0	0
520	56	1	1	1	2	0	2		0	0	0	0	0	1	1	0	1	0	5	0							0	1	1	1	0	1		0	0	1	0	0	0	1	0	0	0	0	0	0	0	0	0
521	58	0	1	0	7	1	2		0	0	1	1	0	1	1	0	0	0	5	0							1	0	1	1	0	1		1	1	1	1	1	1	1	1	0	0	0	1	0	1	0	0
522	68	1	1	0	2	0	2		0	0	0	0	1	1	1	1	1	0	5	0							0	1	1	1	0	1		1	1	1	0	0	1	1	0	1	0	0	0	0	0	0	0
523	65	0	1	0	2	1	2		0	0	1	0	0	1	0	1	0	0	5	0							0	1	1	0	0	1		1	1	1	1	1	1	1	1	0	1	0	0	0	0	0	0
524	62	1	1	0	2	0	2		0	0	1	0	0	0	1	1	1	0	5	0							1	0	1	0	1	1		1	0	1	0	1	1	1	1	0	0	0	0	0	0	0	0
525	48	1	1	0	3	1	1	2	1	0	1	0	0	0	1	1	0	0	5	0							0	0	0		0	1		1	0	1	0	0	0	0	0	0	0	0	1	0	0	0	0
526	56	0	1	0	1	0	2		1	0	1	1	1	1	1	1	1	1	5	0							0	1	1	1	0	1	0	1	1	1	1	1	1	1	0	0	1	0	0	0	0	0	0
527	31	0	1	0	1	1	1	1	1	0	1	1	0	0	1	1	0	0	5	0							1	0	1	1	0	1		0	0	1	0	0	1	1	0	0	0	0	1	0	0	0	0
528	63	0	1	0	1	0	2		0	0	1	0	0	1	1	1	0	0	5	0							1	0	1	1	0	0		1	1	1	0	0	1	0	1	0	0	0	0	1	0	0	0
529	55	0	1	0	3	1	2		0	0	1	1	0	1	1	0	0	0	5	0							1	0	0		0	1		1	1	1	1	0	1	1	1	0	0	0	1	0	1	0	0
530	37	1	1	0	5	1	2		0	0	1	1	0	1	1	1	0	0	5	0							0	1	1	0	0	0		1	0	1	0	0	1	0	0	0	0	0	1	1	1	0	0
531	57	1	1	0	2	0	0		1	0	1	1	0	1	1	1	0	0	5	0							0	1	0		0	1		1	1	1	0	0	1	1	1	0	1	0	0	0	0	0	0
532	56	0	1	0	1	0	2		0	0	1	0	0	1	1	1	0	1	5	0							0	1	1	0	0			1	1	1	1	1	1	1	1	0	0	0	0	0	0	0	0
533	62	0	1	0	7	0	2	2	0	0	1	1	0	0	1	1	1	0	5	0							0	0	1	1	0	1		1	1	1	1	0	1	1	1	1	0	0	0	0	0	0	0
534	65	0	1	0	2	1	2	1	0	0	1	1	0	1	1	1	0	0	5	0							1	0	1	1	0	1		1	1	1	1	0	1	1	1	0	0	0	1	0	0	0	0
535	60	1	1	0	5	1	1		0	0	1	0	0	0	1	0	0	0	5	0							1	0	1	0	0	1		1	1	1	1	0	1	0	1	0	0	0	0	0	0	0	0
536	51	0	1	0	1	0	2	2	0	0	1	1	0	0	1	1	0	1	5	0							1	0	1	0	0			1	1	1	0	1	1	1	1	0	0	0	1	1	1	0	1
537	38	0	1	0	5	1	0		0	1	1	1	0	1	1	1	0	0	5	0							0	1	0		1			0	0	1	0	0	0	0	0	0	0	0	0	0	1	0	0
538	65	0	1	0	1	0	2		0	0	1	0	0	0	1	1	1	0	5	0							1	0	0		0	1		0	0	0	0	1	0	1	0	0	0	0	0	0	0	0	0
539	59	1	1	0	1	0	2		0	0	0	0	0	1	1	1	0	1	5	0							1	0	1	0	0	1		1	1	1	1	1	1	1	1	0	0	0	0	0	0	0	0
540	54	1	1	0	2	0	2		0	0	0	0	0	1	1	1	0	0	5	1	2	5	5	5	5	5	0	1	0		1			0	0	1	0	0	0	0	0	0	0	0	1	0	1	0	0
541	65	0	1	0	1	0	2		0	0	0	0	1	0	1	1	1	0	5	0							0	1	1	0	0			1	1	1	1	1	0	1	1	1	0	0	0	1	1	0	0
542	63	0	1	0	1	0	1		0	0	1	0	0	0	1	0	0	1	5	0							1	0	0		0	1		1	0	1	0	1	0	1	1	0	0	0	1	0	1	0	1
543	58	1	1	0	1	0	2		0	0	0	0	0	0	0	0	0	0	5	0							1	0	0		0			0	0	0	0	0	0	0	0	0	0	0	0	0	1	0	0
544	63	1	1	0	2	0	2		0	0	1	0	0	1	1	1	1	0	5	0							1	0	0		1	1		0	0	0	1	0	0	0	0	0	0	0	1	1	1	0	0
545	56	0	1	0	1	1	0		1	1	1	1	1	1	1	1	0	1	5	0							0	1	1	1	0	1		0	1	1	0	0	1	1	1	0	0	0	0	0	0	0	0
546	63	0	0	1	2	0	2		0	0	1	0	0	1	1	1	0	0	5	0							0	1	1	0	0	1		1	1	1	0	0	1	1	0	0	0	0	0	0	0	0	0
547	58	0	1	0	2	0	1		0	0	1	1	0	1	1	1	0	0	5	0							1	0	1	0	0			1	1	1	0	0	0	1	1	0	0	0	1	0	0	0	0
548	62	1	1	0	1	0	2		0	0	1	0	0	0	1	1	0	0	5	0							1	0	1	0	0			1	1	1	1	1	1	1	1	0	0	0	1	1	1	0	0
549	62	1	1	0	3	1	1		0	0	1	0	0	1	1	1	0	0	5	0							1	0	1	0	0	1		1	1	1	0	0	1	1	0	0	0	0	1	0	0	0	0
550	65	1	0	0	1	0	2		0	0	1	1	0	1	1	1	0	0	5	0							1	0	1	0	0	1		1	1	1	1	0	1	1	1	0	1	0	0	0	0	0	0
551	68	0	1	0	1	0	2		0	0	1	0	0	1	1	0	0	1	5	0							1	0	1	0	0	1		1	1	1	1	1	1	1	1	0	0	0	0	0	0	0	0
552	68	0	1	0	1	0	2		0	0	0	1	0	1	1	1	0	0	5	0							0	1	1	1	0	0		1	1	1	1	1	1	1	1	0	0	0	0	0	0	0	0
553	73	1	1	0	1	0	2	2	0	0	1	0	0	0	1	0	0	0	5	0							0	0	1	1	0	1		1	0	1	0	0	0	0	0	0	0	0	0	0	0	0	0
554	59	1	1	1	2	1	2		0	0	1	1	0	0	1	1	0	0	5	0							1	0	1	0	0	1		1	0	0	0	0	0	0	0	0	0	0	1	1	1	0	0
555	60	0	0	0	1	0	2		0	0	1	1	0	1	1	1	0	0	5	1	3	5	5	5	5	5	1	0	1	0	0	1		0	0	1	0	0	1	0	0	0	0	0	0	1	1	0	0
556	40	0	1	0	1	0	2		0	0	1	1	0	0	1	1	0	1	5	0							1	0	0		1	1		1	1	1	1	1	1	1	0	0	0	0	0	0	1	0	0
557	56	0	1	0	3	0	0	2	0	0	1	0	0	0	1	0	0	0	5	0							0	0	0		0	1		0	0	0	0	0	0	1	0	0	0	0	0	0	0	0	0
558	58	0	1	0	3	1	2		1	1	1	1	1	1	1	1	0	0	5	0							1	0	1	0	0	1		1	1	1	0	1	1	1	1	0	0	0	1	0	0	0	0
559	63	0	1	1	1	0	2		1	0	1	1	1	1	0	1	0	1	5	1	4	5	5	5	5	5	1	0	0		1	1		0	0	1	0	0	1	0	0	0	1	0	1	0	1	0	0
560	65	0	1	0	2	0	2		0	0	1	0	0	1	1	1	0	0	5	0							1	0	0		0	1		1	1	1	0	0	1	0	0	0	0	0	0	0	1	0	0
561	64	1	0	0	2	0	1		0	1	1	0	0	0	1	0	0	0	5	0							1	0	0		0	1		1	1	1	0	0	1	0	0	0	0	0	0	1	1	0	0
562	58	0	1	0	3	1	0		0	0	1	0	0	0	1	0	0	0	5	0							1	0	0		0	1		0	0	1	0	0	0	1	0	0	0	0	0	0	0	0	0
563	64	0	1	0	1	0	2	2	0	0	0	1	1	1	1	1	0	0	5	0							1	0	1	1	0	1		1	1	1	1	0	1	1	1	0	0	0	0	0	0	0	0
564	80	1	0	0	3	1	2		0	0	1	0	0	0	1	0	0	0	5	0							1	0	1	1	0	1		0	0	1	0	0	0	1	0	0	0	0	0	0	0	0	0
565	59	1	0	0	3	0	0		0	0	1	1	0	0	1	1	0	0	5	0							1	0	1	1	0	1		1	1	1	1	1	1	1	1	0	0	0	0	1	1	0	0
566	71	0	1	0	1	0	2		0	0	1	0	0	0	1	1	0	0	5	1	2	5	5	5	5	5	0	1	1	0	0	1		1	1	1	0	0	1	1	1	0	0	0	0	0	0	0	0
567	53	1	1	0	4	0	2		0	0	1	0	0	0	1	1	1	0	5	0							1	0	1	1	0	1		1	1	1	1	0	1	1	1	0	0	0	0	0	0	0	0
568	79	1	0	1	3	0	2	1	0	1	1	0	0	1	1	1	0	0	5	0							1	0	1	0	0	1		1	1	1	1	0	1	1	1	0	0	0	1	0	0	0	0
569	48	1	1	0	3	0	0		0	0	1	0	0	1	1	1	1	0	5	0							1	0	1	1	0	1		1	0	1	0	1	1	1	0	0	0	0	1	0	0	0	0
570	85	0	1	1	4	0	2	1	0	0	1	0	0	1	1	0	0	0	5	0							1	0	1	1	0	1		1	1	1	1	1	1	1	1	0	0	0	0	0	0	0	0
571	63	1	1	0	3	1	0		0	0	1	0	1	1	1	1	0	1	5	1	3	5	5	5	5	5	1	0	1	0	0			0	0	0	0	1	0	0	0	0	1	0	1	0	1	0	0
572	64	0	1	0	5	0	2		0	0	0	0	0	0	1	1	1	1	5	0							0	1	0		0	0		1	1	1	0	0	1	1	1	0	0	0	0	0	0	0	0
573	67	0	1	0	1	1	2	2	0	0	1	0	0	0	1	1	1	1	5	0							1	0	1	0	0	1		1	1	1	1	0	1	1	1	0	0	0	0	0	0	0	0
574	76	1	1	0	1	0	2	2	0	0	1	0	0	1	1	1	0	0	5	0							1	0	1	1	0	1		1	1	1	1	1	1	1	1	0	0	0	0	0	0	0	0
575	52	1	1	0	3	1	2		0	0	1	0	0	1	1	1	0	0	5	0							0	1	0		0			1	0	1	0	0	0	0	0	0	0	0	0	0	0	0	0
576	64	1	1	0	1	0	0		0	0	1	0	0	1	1	1	0	0	5	0							1	0	1	0	0	1		1	1	1	1	0	1	1	1	1	1	0	0	1	1	0	0
577	61	0	1	0	1	0	2		0	0	1	0	0	1	1	1	0	0	5	0							1	0	0		0	1		0	0	0	0	0	0	1	0	0	0	0	0	0	0	0	0
578	62	0	0	1	2	0	0		0	0	1	0	0	1	1	1	0	1	5	1	4	5	5	5	5	5	1	0	1	0	0			1	1	1	0	0	1	0	0	1	0	0	1	1	1	0	0
579	46	1	1	0	3	1	0	2	0	0	1	0	0	0	1	1	0	0	5	0							0	0	0		0	1		1	0	1	0	0	1	1	0	0	0	0	0	0	0	0	0
580	61	1	1	0	2	1	1	2	0	0	1	1	0	0	1	1	0	0	5	0							0	0	1	0	0	0		1	1	1	0	0	1	1	1	0	0	0	1	1	1	0	0
581	41	0	1	0	1	0	0	2	0	0	0	0	0	0	1	1	0	1	5	0							1	0	1	0	0			0	0	0	0	0	0	0	0	0	0	0	1	0	1	0	0
582	68	0	1	0	1	0	2		0	1	1	0	1	1	1	1	0	0	5	0							0	1	1	0	0	1		1	1	1	1	1	1	1	1	0	0	0	0	0	0	0	0
583	66	1	1	0	1	0	1		0	0	1	1	0	0	1	1	0	0	5	0							1	0	1	0	1	1		0	0	1	0	0	0	1	1	0	0	0	0	0	0	0	0
584	61	1	1	0	1	0	2		0	0	1	0	0	1	1	1	0	1	5	0							1	0	1	1	0	1		1	0	1	0	0	1	1	0	0	0	0	0	0	0	0	0
585	58	0	1	0	2	0	0		0	1	1	0	0	1	1	1	1	0	5	0							0	1	1	1	0	1		0	1	0	0	0	0	1	0	0	0	0	0	0	0	0	0
586	29	1	1	0	4	0	1	2	0	0	1	1	0	0	1	1	0	0	5	0							1	0	0		0	1		1	1	1	0	1	1	1	1	0	1	0	1	0	1	0	0
587	62	0	1	0	1	0	0		0	0	1	0	0	0	1	0	0	0	5	0							0	1	1	1	0	1		0	0	1	0	0	0	0	0	0	0	0	0	0	0	0	0
588	61	1	1	0	1	0	2		0	0	1	0	0	0	1	1	1	0	5	0							1	0	1	1	0	1		1	1	1	0	1	1	1	1	0	0	0	1	0	1	0	0
589	50	1	1	0	1	1	2	2	0	0	1	0	0	0	1	1	0	0	5	0							1	0	1	0	0	0		1	1	1	0	0	1	1	1	0	0	0	1	0	0	0	0
590	56	1	1	1	1	0	2	1	0	0	0	1	1	1	1	1	0	0	5	0							1	0	1	0	0	1		0	1	1	1	0	0	1	1	0	0	0	1	1	1	0	0
591	43	1	1	0	2	1	1	2	0	0	1	0	0	0	1	1	0	0	5	0							1	0	0		0	1		1	1	1	0	1	1	1	1	0	0	0	0	0	0	0	0
592	69	0	1	0	2	0	2		0	1	1	1	1	1	1	1	1	0	5	0							0	1	1	1	0			1	1	1	0	1	1	1	1	0	0	0	1	0	0	0	0
593	77	0	1	0	1	0	2		0	1	1	1	0	0	1	0	0	0	5	0							0	1	1	0	0	1		1	0	1	0	0	1	1	0	0	0	0	0	0	0	0	0
594	49	1	1	1	1	0	2		0	1	1	0	1	1	1	1	0	1	5	0							0	1	1	0	0			1	1	1	1	1	1	0	1	0	1	0	1	0	0	0	1
595	55	1	0	0	6	0	0		0	1	1	0	0	1	1	0	0	0	5	0							0	1	1	0	0			1	0	1	0	0	1	0	0	1	0	0	1	0	0	0	0
596	65	0	1	1	1	1	2		0	0	1	0	0	1	1	1	0	1	5	0							0	1	1	1	0	1		1	1	1	0	0	1	1	1	0	0	0	0	0	0	0	0
597	40	1	1	1	2	1	1	2	1	0	1	0	0	0	1	1	0	0	5	0							0	0	1	0	0			1	1	1	0	0	0	1	0	0	0	0	1	0	0	0	0
598	46	1	1	0	3	0	2		0	0	1	0	0	0	1	1	1	0	5	1	3	5	5	5	5	5	0	1	1	1	0	1		1	0	0	0	0	0	0	0	0	0	0	1	0	0	0	0
599	64	1	1	0	1	0	0		0	1	1	1	0	1	1	1	0	0	5	0							1	0	1	0	0			1	1	1	0	0	1	0	0	0	0	0	0	0	1	0	0
600	55	0	0	0	2	0	2		0	0	1	0	0	1	1	1	0	1	5	0							0	1	1	1	0	1		1	1	1	1	1	1	1	1	0	0	0	0	0	1	0	0
601	71	0	1	0	1	1	2		0	1	1	1	1	1	1	1	1	0	5	0							1	0	1	1	0	1		1	1	1	1	0	1	1	1	0	0	0	0	0	0	0	0
602	50	1	1	0	2	0	2		0	0	1	0	0	1	1	0	0	0	5	0							1	0	0		0	0		1	1	1	1	0	1	1	0	0	0	0	1	0	1	0	0
603	63	1	1	0	3	0	2		0	0	1	0	0	0	1	1	0	0	5	0							1	0	1	0	0	1		1	1	1	0	1	1	1	0	0	0	0	1	0	0	0	0
604	67	1	1	1	1	1	2		0	0	1	0	0	0	1	1	1	1	5	0							1	0	1	1	0	1		0	0	1	0	0	0	1	0	0	0	0	0	0	0	0	0
605	57	0	1	0	1	0	2		0	1	1	1	1	0	1	1	1	1	5	1	5	5	2	5	5	5	1	0	1	1	0	1		1	1	1	1	1	1	1	1	0	0	0	0	1	1	0	0
606	35	0	1	0	2	0	1	2	0	0	1	0	0	0	1	1	0	1	5	0							1	0	0		0	1		1	1	1	1	1	1	1	1	0	0	0	1	0	0	0	0
607	66	1	1	0	1	0	2		0	0	1	0	0	0	1	1	0	0	5	0							1	0	1	0	0	1		1	1	1	0	1	1	1	1	0	0	0	1	0	0	0	0
608	39	1	0	0	2	1	0		1	0	0	0	1	0	1	1	1	0	5	0							1	0	1	0	1			1	1	1	0	0	1	1	1	0	0	1	1	1	0	0	0
609	56	0	1	0	2	0	2		0	0	1	0	0	0	1	1	0	0	5	0							0	1	1	0	0	1		0	0	1	0	1	0	0	0	0	0	0	0	0	0	0	0
610	69	1	1	0	1	0	2		0	1	1	0	0	0	1	1	0	0	5	0							1	0	1	0	0	1		0	0	0	0	0	0	1	0	0	0	0	1	0	0	0	0
611	48	0	0	1	7	1	0		0	0	1	1	0	0	1	1	0	1	5	1	1	5	2	5	5	5	1	0	1	0	1	1		1	1	1	1	1	1	1	0	1	0	0	1	0	1	0	0
612	62	0	1	0	1	0	2		0	0	1	1	0	1	1	0	0	0	5	0							1	0	1	1	0	1		1	1	1	1	1	1	1	1	0	0	0	1	0	1	0	0
613	58	0	1	0	1	0	2		0	0	1	0	0	1	1	1	1	0	5	0							0	1	1	0	0	1		1	0	1	1	1	1	1	0	0	0	0	0	0	0	0	0
614	57	1	1	0	2	0	2		1	0	1	1	0	0	1	1	0	0	5	0							1	0	1	1	0	1		1	0	1	1	1	1	1	0	0	0	0	1	0	0	0	0
615	57	0	1	0	2	0	2		0	1	0	0	0	0	1	0	1	0	5	0							1	0	1	0	0	1		0	0	0	0	1	1	0	0	0	0	0	0	0	0	0	0
616	59	1	1	0	1	0	2		0	0	1	1	0	0	1	0	0	0	5	0							0	1	0		0	1		1	1	1	1	1	1	1	1	0	0	0	1	0	1	0	0
617	67	0	1	0	1	0	2	2	0	0	1	1	0	0	1	0	0	0	5	0							0	1	1	0	0	1		1	1	1	1	0	1	1	1	0	0	0	1	0	1	0	0
618	62	0	1	0	1	1	2		1	0	1	0	0	1	1	0	0	1	5	0							1	0	1	1	0	0		1	1	1	0	1	1	1	1	0	0	0	1	0	0	0	0
619	66	0	1	0	1	0	1		0	1	1	1	0	1	1	1	0	1	5	0							1	0	0		0	1		1	1	1	1	0	1	1	1	0	0	0	0	0	0	0	0
620	56	1	1	0	5	1	2		0	0	0	1	0	1	1	1	0	0	5	0							0	1	1	0	0	1		0	0	1	0	0	0	0	0	0	1	0	1	1	0	0	0
621	34	1	1	0	2	0	2		0	1	0	0	0	0	0	1	0	0	5	0							1	0	1	1	0	1		0	0	1	0	0	0	0	0	0	0	0	0	0	0	0	0
622	54	1	1	0	1	1	1		0	0	1	1	0	0	1	1	0	0	5	0							1	0	1	0	0	1		1	1	1	1	1	1	1	1	0	0	0	0	0	0	0	0
623	51	0	1	0	1	0	0		0	1	1	0	0	0	1	1	0	0	5	0							0	1	1	0	0			0	0	0	0	0	0	0	0	0	0	0	1	0	0	0	0
624	63	0	1	0	1	1	2		0	0	1	0	0	1	1	1	0	0	5	0							1	0	1	0	0	1		1	1	1	1	0	1	1	1	0	1	0	0	0	1	0	0
625	65	0	1	0	1	0	2		0	0	0	0	0	0	0	0	1	0	5	0							1	0	1	0	0	1		1	1	1	0	1	1	1	0	0	0	1	0	0	0	0	0
626	50	0	1	0	1	0	2		1	0	1	0	0	0	1	0	1	0	5	1	3	5	5	5	5	5	1	0	1	0	0	1		1	1	1	1	0	1	1	1	0	0	0	0	0	0	0	0
627	51	0	1	0	1	0	0		0	0	1	0	0	0	1	0	0	0	5	0							0	1	0		0	1		0	0	1	0	0	0	1	0	0	0	0	0	0	0	0	0
628	57	0	1	0	1	1	1		1	1	1	1	1	0	1	1	0	0	5	0							0	1	1	1	0	1		1	1	1	0	0	1	1	1	0	1	0	1	1	0	0	0
629	63	0	1	1	1	0	2		0	0	1	1	0	1	1	1	0	0	5	0							0	1	1	1	0	1		1	1	1	0	0	1	1	1	1	1	0	1	1	1	0	0
630	66	0	1	0	1	0	2		1	0	1	0	0	0	1	0	0	0	5	0							1	0	1	0	0			1	1	1	1	1	1	1	1	0	0	0	0	0	0	0	0
631	62	0	1	0	1	0	2		0	1	1	0	0	0	1	1	0	0	5	0							1	0	0		1	1		0	0	1	0	0	1	0	0	0	0	0	0	0	0	0	0
632	62	1	1	1	1	1	0		0	0	1	0	0	1	1	1	0	0	5	0							0	1	0		1			1	1	1	0	1	1	1	1	0	1	0	1	0	0	1	1
633	70	0	1	0	2	0	2		0	0	1	0	0	0	1	0	0	0	5	0							0	1	1	1	0	1		1	1	1	0	0	1	1	1	0	0	0	1	0	0	0	0
634	61	0	1	0	1	0	2		0	0	1	0	0	1	1	1	0	0	5	0							1	0	1	0	1			0	0	1	0	0	0	0	0	0	0	0	1	0	1	0	0
635	56	0	1	0	3	1	1		0	0	1	0	0	0	1	1	0	0	5	0							1	0	1	0	0	1		0	0	1	0	0	1	0	0	0	1	0	0	0	0	0	0
636	52	0	1	0	1	0	1		0	0	1	0	0	0	1	1	0	0	5	0							1	0	0		1	1		1	1	1	0	0	1	1	1	0	0	0	0	0	0	0	0
637	52	1	1	0	2	1	0		1	0	0	0	0	0	1	1	0	1	5	0							1	0	1	1	0	1		1	1	1	1	1	1	1	1	0	0	0	1	0	1	0	1
638	55	0	1	0	1	1	1		0	0	1	1	0	0	1	1	1	1	5	0							1	0	1	0	0	1		1	1	1	1	1	1	1	0	0	0	0	1	0	0	0	0
639	51	0	1	0	2	1	1	2	0	0	1	1	0	0	1	1	0	0	5	0							1	0	1	1	0	1		1	1	1	0	0	1	1	1	0	0	0	0	0	0	0	0
640	62	1	1	0	2	1	1		1	0	0	0	0	0	1	0	0	0	5	0							1	0	1	1	0	1		1	1	1	1	1	1	1	1	0	0	0	1	0	1	0	0
641	65	0	1	0	3	0	2	1	0	1	1	1	1	1	1	1	0	0	5	0							1	0	1	0	1			0	0	0	0	0	0	0	0	0	0	1	1	0	1	0	0
642	28	1	1	0	2	1	1		0	0	1	0	0	0	1	1	0	0	5	0							0	1	1	1	0	1		0	0	1	0	0	0	1	0	0	0	0	0	0	0	0	0
643	42	1	1	0	2	0	2		0	0	1	1	0	0	1	1	1	0	5	0							1	0	1	0	0			1	1	1	1	1	1	1	1	0	0	0	1	0	1	0	0
644	61	0	1	0	1	0	2		0	0	1	0	0	0	1	0	0	0	5	0							1	0	1	0	0	1		0	0	0	0	0	1	0	0	0	0	0	0	0	0	0	0
645	24	0	1	0	3	1	1	2	0	0	1	1	0	0	1	1	0	1	4	1	5	5	5	5	4	5	1	0	0		0	1		1	1	1	0	0	1	1	1	0	0	0	1	0	1	0	0
646	67	0	1	0	1	0	2	2	0	0	0	1	1	0	0	0	0	0	5	0							0	0	0		0	1		0	0	1	0	1	0	1	1	0	1	0	1	1	1	0	1
647	59	1	1	0	2	1	0		0	0	1	0	0	0	1	1	0	0	5	0							1	0	0		0			1	1	1	0	0	0	1	0	0	0	0	1	0	1	0	0
648	48	0	1	0	1	0	2		0	0	1	0	0	0	1	0	0	0	5	0							0	1	0		0			0	1	1	0	0	0	1	1	0	0	0	1	0	1	0	0
649	32	0	1	1	4	1	1		0	0	0	1	0	0	1	1	0	1	5	0							1	0	1	0	0	1		1	1	1	0	0	1	1	1	0	0	0	0	0	1	0	0
650	56	1	1	0	3	0	2		0	0	1	1	0	1	1	1	0	0	5	0							1	0	1	0	0			1	1	1	0	0	1	1	1	0	0	0	1	1	0	1	0
651	71	1	1	0	1	0	2	1	0	0	1	1	0	1	1	1	1	0	5	0							1	0	1	0	0	1		1	1	1	1	1	1	1	1	0	0	0	1	0	1	0	0
652	60	1	1	0	1	0	2		0	1	1	1	1	1	1	0	0	0	5	0							0	1	1	1	0	1		1	1	1	1	1	1	1	1	0	1	0	0	0	1	0	0
653	47	0	1	0	3	1	1		0	1	1	1	0	1	1	1	0	1	5	0							1	0	1	0	1	1		0	0	0	0	0	0	0	0	0	0	1	0	0	0	0	0
654	56	0	1	1	3	0	2		0	1	1	1	1	0	1	1	1	0	5	0							0	1	1	1	0	1		1	1	1	1	1	1	1	1	0	0	0	0	0	0	0	0
655	26	0	1	0	4	1	2	2	0	0	1	0	0	1	1	1	0	1	5	0							1	0	1	0	0			1	1	1	0	0	0	0	0	0	0	0	1	1	1	0	1
656	58	0	1	0	1	0	2	2	0	1	1	1	1	1	1	1	0	0	5	0							1	0	1	1	0	1		1	1	1	1	1	1	0	1	0	0	0	0	0	0	0	0
657	62	0	1	0	6	0	1		0	0	0	0	0	1	1	1	0	0	5	0							1	0	0		0	1		1	1	1	1	1	1	1	1	0	0	0	0	0	0	0	0
658	64	0	1	1	1	0	2		0	0	1	0	1	1	1	1	0	0	5	1	3	5	5	5	5	5	0	1	0		1			1	1	1	0	0	0	1	0	0	0	0	1	0	0	1	0
659	66	1	1	0	1	0	2	1	0	1	1	1	0	1	1	1	0	0	5	0							1	0	1	0	0	1		1	1	1	0	1	1	1	1	0	0	0	0	0	0	0	0
660	46	0	1	0	3	0	2		0	1	1	1	1	1	1	1	0	0	5	0							1	0	0		0	0		1	1	1	1	1	1	1	1	0	0	1	0	0	0	0	0
661	68	1	1	0	1	0	2		0	0	0	1	1	1	1	1	0	0	5	0							0	1	0		0			1	1	1	0	1	1	1	1	0	0	0	1	0	0	0	0
662	24	1	1	0	4	0	2	2	0	0	0	1	0	0	1	1	0	1	5	0							1	0	0		0			1	1	1	0	0	0	0	0	1	0	0	0	0	0	0	0
663	43	0	1	0	1	0	2		1	0	1	0	0	0	1	1	0	0	5	0							0	1	1	0	0			1	1	1	0	1	1	1	1	0	0	0	0	0	1	0	0
664	65	0	1	0	2	1	2		0	0	1	0	0	0	1	0	1	0	5	0							0	1	1	1	0	1		1	1	1	1	1	1	1	1	0	0	0	0	0	0	0	0
665	61	0	1	0	1	0	2		0	0	1	1	0	1	1	1	0	0	5	0							0	1	1	0	0	1		0	1	1	0	0	1	1	0	0	0	0	1	0	0	0	1
666	53	1	1	0	1	1	2		0	1	1	0	0	1	1	1	0	1	5	1	2	5	5	5	5	5	1	0	0		0	1		1	1	1	1	1	1	1	1	0	1	0	1	0	1	0	1
667	56	1	1	0	1	1	0	2	0	0	1	0	0	1	1	1	0	0	5	0							0	0	0		0			1	1	1	1	1	1	1	1	0	1	0	1	0	1	0	0
668	59	0	1	0	3	0	2		0	0	1	0	0	0	1	1	1	0	5	1	3	5	5	5	5	5	1	0	1	0	1	1		1	1	1	1	1	1	1	1	0	0	0	0	0	0	0	0
669	60	1	1	1	2	0	2		0	0	1	1	1	1	1	1	0	0	5	0							0	1	1	1	0			1	1	1	0	1	0	1	1	0	1	0	0	0	0	0	0
670	50	1	1	0	5	0	2		0	0	1	0	0	0	1	0	0	0	5	0							1	0	1	0	0	1	0	1	1	1	1	1	1	1	0	0	1	0	0	0	0	0	0
671	60	0	1	0	1	0	2		0	0	1	1	0	1	1	1	0	0	5	0							1	0	1	1	0	1		0	0	1	0	1	1	0	1	0	0	0	0	0	0	0	0
672	60	0	1	0	1	0	2		0	0	1	0	0	1	1	1	1	0	5	0							0	1	1	1	0			1	0	1	1	0	1	1	0	0	0	0	1	0	0	0	0
673	65	1	1	0	3	0	2		0	0	1	0	1	0	1	1	0	0	5	0							0	1	1	0	0			1	1	1	1	1	1	1	1	0	0	0	0	0	0	0	0
674	69	1	1	0	2	0	2		0	0	1	0	1	1	1	1	1	0	5	0							0	1	1	1	0	1		1	1	1	1	0	1	1	0	0	0	1	0	0	0	0	0
675	67	0	1	0	2	0	2		0	0	1	0	0	1	1	1	0	0	5	0							0	1	1	0	0	1		1	1	1	1	0	1	1	1	0	0	0	1	0	1	0	0
676	57	0	1	0	1	0	2	1	0	0	1	0	0	1	1	1	1	0	5	0							1	0	1	1	0	1		1	1	1	1	1	1	1	1	0	0	0	0	0	0	0	0
677	59	1	0	1	2	1	1		0	0	1	0	0	0	1	1	0	0	5	0							1	0	1	0	0	1		1	1	1	1	1	1	1	1	0	0	0	1	0	1	0	0
678	63	0	1	0	1	0	2		0	0	1	0	0	1	1	1	0	0	5	1	2	5	5	5	5	5	1	0	1	0	1			0	0	0	0	1	0	0	0	0	0	0	0	0	1	0	0
679	62	1	1	0	1	0	2		0	0	1	1	0	1	1	0	0	0	5	0							0	1	1	0	0	1		1	1	1	1	1	1	1	0	0	0	0	1	1	1	0	0
680	70	0	1	0	1	0	2		0	1	1	0	0	0	0	0	0	0	5	0							0	1	0		0	1		0	0	1	0	0	0	0	0	0	0	0	0	0	0	0	0
681	52	0	1	1	5	0	2	1	0	0	1	0	0	0	1	0	0	1	5	0							1	0	1	1	0	1		0	0	1	0	0	0	0	0	0	0	0	0	0	0	0	0
682	36	0	1	0	1	1	2		1	0	1	0	0	0	1	1	0	1	5	0							1	0	1	1	0	1		1	1	1	0	1	1	1	1	0	0	0	1	0	0	0	0
683	63	1	1	0	5	0	0		0	1	1	1	0	1	1	1	0	1	5	1	3	5	5	5	5	5	0	1	0		1			1	1	1	0	0	1	1	0	0	0	0	1	1	1	0	0
684	44	0	1	0	1	1	0		0	0	1	1	0	1	1	1	0	1	5	0							0	1	0		1	1		1	1	1	1	1	1	1	1	0	0	0	0	0	0	0	0
685	60	0	1	0	1	0	2		0	0	1	0	0	0	1	0	0	0	5	0							0	1	1	0	0	1		1	1	1	0	0	1	1	0	0	1	0	0	0	0	0	0
686	54	1	1	0	2	0	2		0	0	1	0	0	1	1	1	1	0	5	1	2	5	5	5	5	5	1	0	1	1	0	1		1	1	1	1	1	1	1	1	0	1	0	0	1	1	0	0
687	29	0	1	0	4	1	2	2	0	0	1	0	0	0	0	1	0	1	5	0							1	0	1	0	0			1	1	1	0	1	0	1	0	0	0	0	1	1	1	0	0
688	33	1	0	1	2	1	1		0	0	1	1	0	1	1	1	0	0	5	0							1	0	1	0	0	1		1	1	1	0	0	1	1	1	0	0	0	1	0	1	0	0
689	55	1	1	1	2	0	1	2	0	1	0	0	1	0	1	1	0	0	5	0							0	1	1	0	0			1	1	1	0	0	0	1	1	0	0	0	1	1	0	1	0
690	69	0	0	1	1	1	2		0	0	1	0	0	0	1	1	0	1	5	0							1	0	0		0			0	0	1	0	0	1	1	0	0	0	0	1	0	1	0	0
691	58	0	1	0	3	0	0	2	0	0	1	0	0	0	1	0	1	0	5	0							0	0	1	0	0	1		1	1	1	1	1	0	1	1	0	1	0	0	0	0	0	1
692	28	1	1	0	5	0	2		0	0	1	0	0	0	1	0	0	1	5	0							1	0	0		0			1	1	1	0	0	0	0	0	0	0	0	1	1	1	0	0
693	70	1	1	1	1	0	2		0	0	1	0	0	0	1	1	0	0	5	1	4	5	5	5	5	5	1	0	1	0	0			0	0	1	0	0	0	0	0	0	0	0	1	0	1	0	0
694	70	0	1	0	1	0	2		0	0	1	0	0	1	1	1	0	1	5	1	3	5	5	5	5	5	0	1	1	1	0	1		1	0	1	0	0	1	1	0	0	0	0	1	0	0	0	0
695	66	1	1	0	1	0	2		1	0	1	0	0	0	1	1	1	0	5	0							1	0	1	1	1	0		0	0	0	0	0	0	0	0	0	0	0	1	0	1	0	0
696	64	1	1	0	1	0	2		0	0	1	1	0	1	1	1	1	0	5	0							1	0	0		0			1	1	1	1	1	1	1	1	0	0	0	0	1	0	0	0
697	55	0	1	0	1	0	1		0	0	1	0	0	0	1	1	0	1	5	0							1	0	1	0	0	1		1	1	1	1	1	1	1	1	0	0	0	0	0	1	0	0
698	56	1	1	0	1	0	2		0	0	1	0	0	1	1	1	0	0	5	0							0	1	1	0	0	1		1	1	1	1	0	1	1	1	0	1	0	0	0	0	0	0
699	67	0	1	1	1	0	0		0	0	1	0	0	0	1	0	1	0	5	1	5	4	5	5	5	5	1	0	1	0	1			0	0	0	0	0	0	0	0	1	0	0	1	0	1	1	0
700	41	0	0	0	1	0	2		0	0	1	0	0	1	1	1	0	1	5	1	3	5	5	5	5	5	0	1	1	0	0	1		0	0	1	0	1	0	0	0	0	0	0	0	0	0	0	1
701	59	0	1	1	1	0	0		0	0	1	0	0	1	1	1	0	1	5	0							0	1	0		0	1		1	1	1	1	0	1	1	0	1	0	0	0	0	0	0	0
702	54	1	1	0	1	0	2		0	0	1	1	0	0	1	1	1	0	5	0							1	0	1	0	0	1		1	0	1	1	1	1	0	0	0	0	0	1	0	0	0	0
703	72	0	1	0	2	0	2		0	0	1	0	0	0	1	0	0	0	5	0							1	0	1	1	0	1		0	0	1	0	0	0	0	0	0	0	0	0	0	0	0	0
704	53	0	1	0	2	0	2		0	0	1	0	0	0	1	1	0	1	5	0							1	0	1	0	0			1	1	1	1	1	1	1	1	0	0	0	0	0	0	0	0
705	66	0	1	0	1	0	2		0	0	1	0	0	1	1	1	0	0	5	0							1	0	1	0	0	1	0	1	1	1	1	1	1	1	1	1	0	0	1	1	0	0	0
706	52	0	1	0	2	1	2		0	0	1	1	0	0	1	1	0	0	5	0							0	1	1	1	0	1		1	1	1	1	1	0	0	0	0	0	0	0	0	0	0	1
707	39	1	1	0	8	1	1	2	1	0	0	0	0	0	1	0	0	0	5	0							0	0	0		0	1		1	0	1	0	0	0	0	0	0	0	0	0	0	0	0	0
708	57	1	1	0	1	0	2		0	0	1	0	0	0	1	0	0	1	5	1	2	5	5	5	5	5	1	0	0		0	0		0	0	1	0	0	0	0	0	0	0	0	0	0	0	0	0
709	62	0	1	0	2	0	1		0	0	1	1	0	0	1	1	0	0	5	0							0	1	0		0	1		1	1	1	0	0	1	1	1	0	0	0	1	0	1	0	0
710	40	1	1	0	2	0	2	1	0	0	1	1	0	1	1	1	0	0	5	0							0	0	1	1	0			1	1	1	0	1	1	1	1	0	0	0	1	1	0	0	0
711	51	0	1	1	2	0	0		0	1	0	0	1	1	1	1	0	1	5	0							1	0	1	0	0			1	1	1	0	1	1	1	1	0	0	0	1	0	0	0	1
712	56	0	1	1	20	1	0		0	0	1	0	0	0	1	1	0	1	5	0							1	0	0		0	1		1	1	1	0	0	1	1	1	0	0	0	1	0	0	0	0
713	47	1	1	0	6	0	0		0	0	1	0	0	0	1	1	0	0	5	0							0	1	0		0	1		1	0	1	0	0	0	0	0	0	0	0	0	0	0	0	0
714	63	0	1	0	1	0	2		0	0	1	1	0	0	1	1	0	0	5	0							0	1	1	0	0	1		1	1	1	0	0	1	1	0	0	1	0	0	0	0	0	0
715	39	1	1	0	4	0	0	2	0	0	1	0	0	0	1	0	0	0	5	0							0	0	0		0	1		0	0	1	0	0	0	0	0	0	0	0	0	0	0	0	0
716	41	0	1	0	1	0	2		0	0	1	0	0	0	1	1	1	0	5	0							1	0	1	0	0	1		0	0	1	1	0	1	1	1	0	0	0	0	0	0	0	1
717	61	1	1	0	2	1	0		1	0	1	0	0	0	1	1	0	0	5	0							1	0	0		0			1	0	1	0	0	0	0	0	0	0	0	1	0	0	0	0
718	44	1	1	0	2	1	0		0	0	1	1	0	0	1	1	0	0	5	0							1	0	0		1			1	1	1	1	1	1	1	0	0	0	0	1	1	0	0	0
719	72	0	1	1	2	0	2		0	1	1	1	0	1	1	1	0	0	5	0							1	0	1	1	0	1		0	0	1	0	0	0	1	0	0	0	0	0	0	0	0	0
720	68	0	1	0	2	0	2		0	0	1	0	0	0	1	0	0	1	5	1	5	2	5	5	5	5	1	0	0		0	1		0	0	1	0	0	0	1	1	0	0	0	0	0	0	0	0
721	38	0	1	1	3	1	0		1	0	1	0	0	1	1	1	0	1	5	0							0	1	0		0			1	1	1	0	0	1	1	0	0	0	0	0	0	0	0	1
722	64	0	1	1	1	0	2		0	0	1	0	0	1	1	1	0	0	5	0							0	1	1	0	0	1		1	0	1	1	1	1	1	0	0	0	0	1	0	0	0	0
723	42	1	1	0	2	0	2		1	0	1	1	0	1	1	1	0	1	5	0							1	0	1	0	0			1	1	1	1	0	1	1	0	0	0	0	0	0	1	0	0
724	62	0	1	0	1	0	2		0	1	0	0	0	0	1	1	1	0	5	0							1	0	1	0	0			1	1	1	1	0	1	1	0	0	0	0	1	0	1	0	0
725	53	1	1	0	1	0	2		0	0	0	1	1	0	1	0	0	0	5	0							0	1	1	0	0			0	0	0	0	0	0	0	0	0	0	0	1	0	0	0	0
726	38	0	1	1	4	1	2		0	0	1	0	0	1	1	1	0	1	5	0							0	1	1	1	0			1	1	1	0	0	0	1	0	1	0	1	1	0	1	0	0
727	63	0	1	0	1	0	2		0	0	1	0	0	0	1	1	0	0	5	0							0	1	1	0	0	1		1	1	1	0	1	1	1	1	0	0	0	0	0	0	1	0
728	63	1	1	0	1	0	2		0	0	0	1	1	0	1	1	0	1	5	1	2	5	5	5	5	5	1	0	1	1	0	1		1	1	1	0	1	1	1	1	0	0	0	0	0	0	0	1
729	46	0	1	0	1	1	2		1	1	1	0	0	0	1	1	0	0	5	0							0	1	1	1	0	1		0	0	1	0	0	1	1	0	0	0	0	1	0	0	0	1
730	23	1	1	0	4	0	0		0	0	1	0	0	0	1	1	0	1	5	0							1	0	1	1	0			1	1	1	0	0	1	1	1	0	0	0	0	0	0	0	0
731	46	1	1	0	1	0	2		0	0	1	0	0	1	1	0	0	0	5	0							0	1	0		1			0	0	0	0	0	0	0	0	0	0	0	0	0	0	0	0
732	68	1	1	0	2	0	2		0	0	1	0	0	1	1	1	0	1	5	0							1	0	0		0			1	1	1	0	1	1	1	1	0	1	0	1	0	1	0	0
733	57	1	1	0	2	0	2		0	0	1	0	0	0	1	1	1	0	5	0							1	0	1	0	0	1		1	1	1	1	1	1	1	0	0	0	0	0	0	0	0	0
734	55	1	1	0	6	0	1	2	0	0	1	0	0	1	1	1	1	0	5	0							0	0	1	0	0	1		1	1	1	0	1	1	1	1	0	0	0	1	0	0	0	0
735	53	1	0	0	4	0	2	2	0	0	1	0	0	0	1	1	0	0	5	0							0	0	1	0	0	1		1	1	1	1	1	1	1	0	0	0	0	0	0	0	0	1
736	65	0	1	0	2	1	2	2	1	1	0	0	1	1	1	1	0	1	5	0							1	0	1	0	0	1		1	1	0	1	1	1	1	1	0	0	1	1	0	0	1	1
737	58	1	1	0	1	0	2		1	0	1	0	0	0	1	0	0	0	5	0							1	0	0		0	1		0	0	0	0	0	1	0	0	0	0	0	0	0	0	0	0
738	54	1	1	0	2	0	2	2	0	0	1	0	0	0	1	1	0	0	5	0							1	0	1	1	0	1		1	1	1	0	1	1	1	1	0	0	0	0	0	0	0	0
739	53	0	1	0	1	1	0		0	0	1	1	0	0	1	1	0	0	5	0							0	1	1	0	0			0	0	1	0	0	1	1	0	0	0	0	1	0	1	0	0
740	54	1	1	0	1	0	2		0	0	1	0	0	0	1	1	0	0	5	0							0	1	1	1	0			0	0	1	0	0	0	1	0	0	0	0	0	0	0	0	0
741	61	0	1	1	1	1	0		1	0	1	1	0	1	1	1	0	0	5	0							1	0	1	0	0			1	1	1	0	0	1	1	1	0	0	0	0	0	0	0	0
742	72	0	1	0	1	0	2		0	0	1	0	0	0	1	1	1	0	5	0							1	0	1	0	0	1	0	1	1	1	1	1	1	1	1	0	0	0	1	0	1	0	0
743	67	1	1	0	2	0	1		0	0	1	1	0	1	1	1	0	0	5	0							1	0	1	1	0	1		1	1	1	1	1	1	1	1	0	0	0	0	0	0	0	0
744	81	0	1	0	2	0	1		0	0	0	0	0	0	1	1	0	0	5	0							1	0	1	1	0	1		1	1	1	0	0	1	1	1	0	0	0	0	0	0	0	0
745	64	1	0	0	1	0	2	2	0	0	1	1	0	0	1	0	1	0	5	0							0	0	1	0	0	1		1	1	1	1	1	0	0	0	0	0	0	0	0	0	0	1
746	34	1	1	0	3	0	1		0	0	1	1	0	0	1	1	0	0	5	0							1	0	1	0	0	1		1	1	1	0	1	1	1	1	0	0	0	1	0	1	0	0
747	63	1	1	0	2	0	2		0	0	1	0	0	0	1	1	0	0	5	0							0	1	0		0	1		1	1	1	1	1	1	1	1	0	0	0	1	0	1	1	1
748	52	0	1	0	3	0	2		0	0	1	0	0	1	1	0	0	0	5	1	3	5	5	5	5	5	0	1	0		0			0	0	1	0	0	0	0	0	0	0	0	0	0	0	0	0
749	63	0	1	0	2	0	2	2	0	0	0	1	0	1	1	1	0	0	5	0							1	0	1	1	1	1		1	1	1	0	0	1	1	1	0	0	0	0	0	0	0	0
750	72	0	1	0	3	1	2	1	0	0	1	0	0	1	1	1	1	0	5	0							1	0	1	0	0	1		1	1	1	1	0	1	1	1	0	0	0	1	0	0	0	0
751	62	0	1	0	2	0	2		0	0	1	0	0	0	1	0	0	1	5	0							1	0	1	1	0			0	0	0	0	1	0	0	0	0	0	0	0	0	0	0	0
752	60	1	1	0	1	1	1		0	0	1	0	0	0	1	1	0	0	5	0							1	0	1	0	0	1		1	1	1	0	1	1	1	0	0	0	0	1	0	0	0	0
753	66	0	1	0	1	0	2		0	0	0	0	0	1	1	1	0	0	5	0							1	0	1	0	0	1		1	1	1	1	1	1	1	1	0	0	0	0	0	0	0	0
754	22	0	1	0	2	0	2		0	0	0	1	0	0	1	1	0	0	5	0							1	0	1	1	0	1		1	1	1	0	0	1	1	1	0	0	0	1	1	1	0	0
755	51	1	1	1	1	1	0		0	0	1	0	0	1	1	1	0	0	5	1	1	5	5	5	5	5	1	0	0		0	1		0	0	1	0	0	0	0	0	0	0	0	0	0	0	0	0
756	59	1	1	0	1	1	2		0	0	1	1	0	1	1	1	0	0	5	0							1	0	1	1	0	1		0	0	1	1	0	1	1	0	0	0	0	0	0	0	0	1
757	60	0	1	1	1	1	2		0	0	1	0	0	1	1	1	0	0	5	0							1	0	0		1	1		1	1	1	0	0	1	0	0	0	1	0	0	0	0	0	0
758	62	1	1	0	1	0	2		1	0	1	0	0	1	1	1	0	0	5	0							0	1	1	0	0			1	1	1	0	0	1	1	0	0	0	0	0	0	0	0	0
759	63	0	1	0	2	0	1		0	0	0	0	0	1	1	1	0	0	5	0							0	1	1	0	0	1		1	1	1	0	1	1	1	0	0	0	0	1	0	1	0	0
760	63	0	1	1	1	0	2		0	0	1	0	0	1	1	1	0	0	5	0							0	1	0		0	1		0	1	1	1	0	1	1	0	0	1	0	1	0	0	0	0
761	32	0	1	1	4	0	2		0	1	1	0	0	0	1	1	0	1	5	0							1	0	0		0	1		0	1	1	0	0	0	0	0	0	0	0	0	0	0	0	0
762	69	0	1	0	1	0	2		0	1	1	0	0	1	1	0	0	1	5	0							1	0	1	0	0	1		1	0	1	0	0	1	0	0	0	0	0	1	0	0	0	0
763	26	1	1	0	1	1	2	2	0	0	1	0	0	0	1	1	0	0	5	0							0	0	0		0			1	0	1	0	0	0	0	0	0	0	1	1	0	0	0	0
764	31	1	1	0	3	0	2		0	1	1	1	0	0	1	1	0	0	5	0							0	1	1	1	0	1		1	1	1	0	1	1	1	1	0	0	0	0	0	0	0	0
765	60	1	1	0	1	0	1		0	0	1	1	0	0	1	1	0	0	5	0							1	0	1	0	0	1		1	1	1	0	1	1	1	1	1	0	0	0	0	0	0	0
766	50	0	1	0	2	0	0		1	0	1	1	0	1	1	1	0	0	5	0							0	1	1	0	0			1	1	1	0	0	1	1	1	0	0	0	1	0	1	0	0
767	61	0	1	1	1	0	2		0	1	1	0	0	1	1	1	0	0	5	0							1	0	0		0	1		1	1	1	0	1	0	1	0	0	0	0	0	0	0	0	0
768	62	1	1	0	2	0	2		0	0	1	0	0	0	1	1	1	0	5	0							1	0	1	1	0	1		0	0	1	1	0	1	1	1	0	0	0	1	0	1	0	0
769	48	0	1	0	6	1	2		0	1	1	1	0	1	1	1	0	1	5	0							1	0	1	0	0			0	0	1	0	0	1	0	0	0	0	0	1	0	0	0	0
770	67	1	1	0	1	1	2		0	0	1	0	0	0	1	1	0	0	5	0							1	0	1	0	1	1		1	1	1	0	1	1	1	1	0	0	0	1	0	1	0	0
771	52	1	0	0	4	0	1	1	0	0	1	1	0	0	1	1	0	0	5	0							1	0	0		0			1	1	1	0	0	1	1	1	0	1	0	1	0	0	0	0
772	23	0	1	0	3	0	2		0	0	1	0	0	0	1	0	0	0	5	0							1	0	1	1	0	1		1	0	1	0	0	0	0	0	0	0	0	0	0	0	0	0
773	80	0	1	0	2	0	2		0	0	1	0	0	0	1	0	0	0	5	0							0	1	1	0	0	1		1	1	1	1	0	1	1	1	0	0	0	0	0	0	0	0
774	39	1	1	0	3	0	2	2	1	0	1	0	0	0	1	0	0	0	5	0							1	0	1	1	0	1		1	0	1	0	0	0	0	0	0	0	0	0	0	0	0	0
775	60	0	1	0	2	0	2		0	0	1	1	0	1	1	1	1	0	5	0							1	0	1	0	0	1		1	1	1	1	0	1	1	1	0	0	0	0	1	0	0	0
776	30	1	1	1	6	0	2		0	0	1	0	0	0	1	1	0	0	5	0							0	1	0		0			1	1	1	0	0	0	0	0	0	0	0	0	0	0	0	0
777	65	0	1	0	1	0	2		0	0	1	1	0	1	1	1	0	0	5	0							1	0	0		1	1		1	1	1	0	0	1	1	1	0	0	0	1	0	1	0	0
778	40	0	1	0	2	0	2		0	0	1	0	0	0	1	0	0	1	5	0							1	0	0		0	1		0	0	0	0	0	1	0	0	0	0	0	0	0	0	0	0
779	68	0	1	0	1	1	0		0	0	1	0	0	0	1	1	0	0	5	0							1	0	1	0	0	1		1	1	1	0	0	0	1	1	0	0	0	1	0	1	0	0
780	60	1	1	0	1	1	0		0	0	1	0	0	0	1	0	0	1	5	0							1	0	0		0	1		0	0	1	1	0	0	0	0	0	0	0	0	0	0	0	0
781	45	1	1	0	2	0	2	2	0	0	1	1	0	0	1	1	0	0	5	0							0	0	0		0	1		1	1	1	1	0	1	0	1	0	0	0	0	0	0	0	0
782	52	0	1	0	4	0	1	2	0	1	1	0	0	0	1	1	0	0	5	0							1	0	0		0	1		1	1	1	0	0	0	1	1	0	0	0	1	0	0	0	0
783	67	1	1	0	2	0	2	2	0	0	1	0	0	0	1	0	0	0	5	0							0	0	0		0	1		1	0	1	0	0	0	0	0	0	0	0	0	0	0	0	0
784	38	1	0	0	2	0	2		0	1	0	1	0	1	1	1	0	0	5	0							0	1	1	0	0			1	1	1	1	0	1	1	0	0	0	0	1	1	1	1	0
785	68	1	1	0	1	0	2	2	0	0	1	0	0	0	1	0	0	0	5	0							0	0	0		1	1		0	0	1	0	0	0	0	0	0	0	0	0	0	0	0	0
786	50	0	1		1	0	2		0	1	1	1	0	1	1	1	0	0	5	0							0	1	0		1			0	0	0	0	0	0	0	0	0	1	0	1	1	1	0	0
787	58	0	1	0	3	1	2		0	0	1	0	0	0	1	0	0	0	5	0							1	0	1	1	0	1		1	1	1	0	0	0	0	0	0	0	0	0	0	0	0	0
788	34	1	1	0	3	0	1	2	0	0	1	0	0	0	1	0	0	0	5	0							1	0	0		0	1		1	0	1	0	0	0	0	0	0	0	0	0	0	0	0	0
789	64	0	1	0	3	0	2		0	0	1	1	0	1	1	1	0	0	5	0							0	1	1	1	0	1		1	1	1	0	1	1	1	1	0	0	0	1	0	0	0	0
790	35	1	0	0	2	1	2		0	0	1	1	0	1	1	1	0	1	3	0							1	0	1	1	0	1		1	1	1	1	1	1	1	1	0	0	0	1	0	0	0	0
791	41	0	0	0	1	0	2		0	0	1	1	0	0	1	1	0	0	5	0							1	0	0		0	0		1	1	1	0	0	1	1	1	0	0	0	0	0	0	0	0
792	56	1	1	0	1	0	2		0	0	1	0	0	1	1	1	1	0	5	0							1	0	1	1	0	1		1	1	1	1	1	1	1	1	0	0	0	0	0	0	0	0
793	56	0	1	0	2	0	2		0	0	1	0	0	0	1	1	0	0	5	0							1	0	0		0	1		1	1	1	0	1	1	1	1	0	0	0	1	0	1	0	0
794	55	1	1	0	2	0	1		0	0	1	0	0	0	1	1	0	0	5	0							1	0	0		0	1		1	1	1	0	0	1	1	1	0	0	0	1	0	0	0	0
795	63	0	1	0	3	0	2		0	0	1	1	0	0	1	0	0	0	5	0							1	0	1	1	0	1		1	1	1	1	0	1	1	0	0	0	0	0	0	0	0	0
796	57	1	1	0	2	0	2	2	0	1	1	0	0	0	1	1	0	1	5	0							1	0	1	0	0	1		1	1	1	0	1	1	1	0	0	0	0	0	0	0	0	0
797	60	0	1	0	1	0	0		0	1	1	0	0	1	0	0	0	0	5	0							0	1	1	1	0	1		0	0	0	0	0	0	0	0	0	0	0	0	0	0	0	0
798	69	0	1	0	1	0	2		0	0	1	1	0	1	1	1	1	1	5	1	3	5	5	5	5	4	1	0	1	1	0	0		1	1	1	1	0	1	1	1	0	0	0	1	0	0	1	1
799	38	1	1	0	2	0	1		0	0	1	0	0	0	1	1	0	0	5	0							1	0	0		1	1		1	0	1	0	0	0	0	0	0	0	0	0	0	0	0	0
800	59	1	1	0	1	0	2		0	0	1	1	0	0	1	0	0	0	5	0							1	0	1	1	0	1		1	1	1	0	0	1	1	1	0	0	0	1	0	0	0	0
801	38	0	1	0	2	0	1		0	0	1	0	0	1	1	1	0	0	5	0							1	0	1	1	0	1		1	1	1	0	0	1	1	1	0	0	0	0	0	0	0	0
802	34	1	1	0	2	1	2		1	0	1	0	0	0	1	1	0	0	5	0							1	0	0		0	1		1	0	1	0	0	0	0	0	0	0	0	0	0	0	0	0
803	55	0	1	0	1	0	1		0	0	1	0	0	0	1	1	0	0	5	0							1	0	0		0	1		1	1	1	0	0	0	1	1	0	0	0	1	0	1	0	0
804	52	0	1	0	1	0	2		0	0	1	0	0	0	1	0	1	1	5	1	3	5	5	5	5	5	1	0	0		1			0	0	0	0	0	0	0	0	0	0	0	0	0	1	0	0
805	30	0	1	0	1	1	0		0	0	1	0	0	0	1	1	0	0	5	0							1	0	1	0	0	1		1	1	1	0	0	1	1	1	0	0	0	1	0	1	0	0
806	59	1	1	0	1	0	2		0	0	1	0	0	1	1	1	0	0	5	0							1	0	1	1	0	1		1	1	1	0	0	1	1	1	0	0	0	0	0	0	0	0
807	28	1	1	0	1	0	0		0	0	0	0	0	1	1	1	0	0	5	0							1	0	0		1			0	0	0	0	0	0	0	0	0	0	0	0	0	1	0	0
808	68	0	1	0	1	0	2		0	0	1	1	1	1	1	1	1	0	5	0							1	0	1	0	0	1		1	1	1	1	1	1	1	1	0	0	0	0	0	0	0	0
809	56	1	1	0	2	0	1	2	0	1	0	1	0	0	1	1	0	0	5	0							1	0	0		1	1		0	0	0	0	0	1	0	0	0	0	0	0	0	0	0	0
810	59	0	1	0	1	1	0	2	0	0	1	0	0	1	1	1	0	0	5	0							0	0	0		0			1	1	1	0	1	1	1	1	0	0	0	1	0	1	0	0
811	68	1	1	0	2	0	2		0	0	1	0	0	0	1	1	0	0	5	0							1	0	1	0	0	1		1	1	1	0	0	1	1	1	0	0	0	0	1	0	0	0
812	72	0	1	0	5	0	2		0	0	1	0	0	0	1	0	0	0	5	0							1	0	1	1	0	1		1	1	1	1	1	1	1	1	0	0	0	0	0	0	0	0
813	46	1	1	0	2	0	1		0	0	1	0	0	0	1	1	1	0	5	0							1	0	1	0	0	1		0	0	0	0	1	0	0	0	0	0	0	0	0	1	0	0
814	58	0	1	0	2	0	2		0	0	1	0	0	1	1	1	0	1	5	0							0	1	1	0	0			1	1	1	0	0	1	1	1	0	1	0	0	0	0	0	0
815	80	1	1	0	1	0	2		0	0	1	0	0	0	1	0	0	0	5	0							1	0	1	0	0			0	0	1	0	0	0	0	0	0	0	0	1	0	1	0	0
816	51	0	1	0	2	1	1	2	0	0	1	0	1	0	1	1	0	0	5	0							1	0	0		0	1		0	0	0	0	0	0	0	0	0	0	0	0	1	0	0	0
817	40	1	1	0	2	0	1		0	0	1	1	0	0	1	1	0	0	5	0							1	0	0		0	1		1	0	0	0	0	0	1	0	0	0	0	1	0	0	0	0
818	37	0	1	0	1	1	0		0	0	1	0	0	0	0	1	0	0	5	0							1	0	0		1			0	0	0	0	0	0	0	0	0	0	0	0	0	0	0	1
819	59	0	1	0	1	0	2		0	1	1	0	0	1	1	1	1	0	5	1	2	5	5	5	5	5	0	1	1	0	0	1		1	1	1	1	1	1	1	0	0	0	0	0	0	0	0	0
820	51	1	1	0	3	1	2	2	0	0	1	1	0	0	1	1	0	0	5	0							1	0	0		0			0	0	1	0	0	0	0	0	0	0	0	0	0	0	0	0
821	63	1	1	0	2	1	0		0	0	1	0	0	1	0	0	0	1	5	1	5	3	5	5	5	5	1	0	1	1	0	1		0	0	0	0	0	1	0	0	0	0	0	0	0	0	0	0
822	62	0	1	0	1	0	2		0	0	1	1	0	1	1	1	0	0	5	0							1	0	0		0			1	1	1	0	0	0	0	0	0	0	0	1	0	1	0	0
823	63	1	1	0	1	0	2		0	0	1	1	0	0	1	1	0	0	5	0							1	0	1	0	0	1		1	1	1	1	1	1	1	1	0	0	0	0	0	0	0	0
824	48	0	1	0	1	1	2		0	1	0	0	0	0	1	1	0	1	5	0							1	0	0		1			0	0	1	0	0	0	0	0	0	0	0	0	0	0	0	0
825	48	1	1	0	4	1	2		0	1	1	0	0	1	1	1	1	0	5	0							1	0	1	0	0	0		1	0	1	0	0	0	1	0	0	0	1	1	0	1	0	0
826	53	1	1	0	3	1	1		0	0	1	0	0	0	1	0	0	0	5	0							1	0	0		0			0	0	0	0	0	0	0	0	0	0	0	0	0	0	0	0
827	66	1	1	0	1	0	2		0	0	1	0	0	0	1	1	0	0	5	0							0	1	0		0			0	0	0	0	0	0	1	1	0	0	0	0	0	1	0	0
828	61	0	1	1	1	0	0		1	0	1	0	0	1	1	1	0	1	5	1	1	5	5	5	5	5	1	0	0		1	1		1	1	1	0	0	1	1	1	0	0	0	0	0	1	0	0
829	50	0	1	1	3	1	2	2	1	0	1	0	0	0	1	1	1	0	5	0							1	0	1	0	0	1		1	1	1	1	1	0	1	0	0	0	0	0	0	0	0	0
830	38	0	1	0	5	0	1		0	0	0	1	0	1	1	1	0	0	5	0							1	0	1	0	0			1	1	1	0	0	1	1	0	0	0	0	1	0	0	0	0
831	73	1	1	0	2	0	2	1	0	0	1	0	0	0	1	0	0	0	5	0							1	0	0		0	1		1	1	1	1	0	1	1	1	0	0	0	1	0	0	0	0
832	61	0	0	0	1	1	0		0	0	1	0	0	1	1	1	0	0	5	0							0	1	1	0	0			1	1	1	0	0	1	0	1	0	0	0	0	0	0	0	1
833	56	0	1	0	5	1	0	1	0	1	1	1	1	1	1	1	0	0	5	0							0	0	0		0	1		1	1	1	0	0	1	1	0	0	0	0	0	0	0	0	0
834	47	0	1	0	4	1	0		0	0	1	0	0	0	1	1	0	0	4	0							1	0	1	0	0	1		1	1	1	0	0	1	0	1	0	0	0	1	0	0	0	0
835	39	0	1	0	1	1	0		0	0	1	1	1	0	1	1	0	1	5	0							1	0	0		0	1		1	1	1	0	0	1	1	1	0	0	0	0	0	0	0	0
836	68	0	1	0	1	0	2		0	0	0	0	0	1	1	1	1	1	5	0							0	1	1	1	0	1		0	0	0	0	0	1	0	0	0	0	0	0	0	0	0	0
837	64	0	1	0	1	0	2		0	0	0	1	0	1	1	1	0	0	5	1	5	1	5	5	5	5	1	0	0		0	1		1	0	0	0	0	0	1	0	0	0	0	0	0	0	0	0
838	53	0	1	0	3	0	2		0	0	1	0	0	0	1	1	0	0	5	0							1	0	0		0	1		1	0	0	0	0	1	0	0	0	0	0	0	0	0	0	0
839	70	1	1	0	2	0	2		1	0	1	0	0	0	1	0	0	0	5	0							1	0	1	0	0	1		1	1	1	1	1	1	1	0	0	0	0	1	0	1	0	0
840	69	0	1	0	1	0	2		0	0	1	0	0	1	1	0	0	0	5	0							0	1	1	1	0	1		0	1	1	0	1	1	1	0	0	0	0	0	0	0	0	0
841	62	1	1	0	3	0	2		0	0	1	0	0	0	1	0	0	0	5	0							0	1	1	1	1	1		0	0	0	0	0	1	0	0	0	0	0	0	0	0	0	0
842	56	0	1	0	2	1	2	1	1	0	1	0	0	1	1	1	0	0	5	0							1	0	1	0	0	1		1	1	1	1	0	1	1	1	1	0	0	1	0	0	0	0
843	39	0	1	0	1	1	1		0	0	1	1	0	1	1	1	0	0	5	0							1	0	0		0			1	1	1	0	0	0	0	0	0	0	0	1	0	1	0	0
844	63	0	1	0	1	0	2		0	1	1	1	0	1	1	1	0	1	5	0							0	1	1	0	0	1		1	1	1	1	0	1	1	1	0	0	0	0	0	0	0	1
845	66	0	1	0	1	1	0		0	0	1	1	0	0	1	1	0	0	5	0							1	0	0		0	1		0	0	1	0	0	1	1	0	0	0	0	1	0	0	0	0
846	70	1	1	0	1	0	2	2	0	0	1	0	0	0	1	0	0	0	5	0							1	0	1	0	0			0	0	1	0	0	0	0	0	0	0	0	1	0	1	0	0
847	57	0	1	0	1	1	0		0	0	1	0	0	1	0	0	0	0	5	0							1	0	1	0	0			0	0	0	0	0	0	0	0	0	0	0	0	0	0	0	0
848	73	0	1	0	1	0	2		0	0	1	0	0	1	1	0	0	0	5	0							1	0	1	0	0			0	0	1	0	0	0	0	0	0	0	0	0	0	0	0	0
849	55	1	1	0	2	1	0		0	0	1	0	0	1	1	1	0	0	5	0							1	0	0		0	0		1	0	1	0	0	0	0	0	0	0	0	0	0	0	0	0
850	57	1	0	0	3	0	0		0	0	1	0	0	1	1	1	0	0	5	0							1	0	0		0	1		0	0	1	0	0	0	1	1	0	0	0	0	0	0	0	0
851	65	0	1	0	2	0	2		0	0	1	0	0	0	1	1	0	1	5	0							1	0	0		1	1		1	1	1	0	0	1	1	1	0	1	0	1	1	1	0	0
852	53	0	1	0	1	0	2		1	0	1	1	0	1	1	1	0	0	5	0							1	0	0		0	1		1	1	1	0	0	1	0	0	0	0	0	0	0	1	0	0
853	57	1	1	0	2	0	2		0	0	0	0	0	0	1	0	1	0	5	0							1	0	1	1	0	1		0	0	0	0	1	0	0	0	0	0	0	0	0	0	0	0
854	63	1	1	0	2	0	2		0	0	1	0	0	1	1	1	0	0	5	0							0	1	1	0	0	1		1	1	1	1	0	1	1	1	0	0	0	0	0	0	0	0
855	82	0	1	0	5	0	0		0	0	1	1	0	1	1	0	0	0	5	0							0	1	1	0	0	1		1	1	1	0	1	1	1	1	0	0	0	1	0	1	0	0
856	62	0	1	0	2	0	0		0	0	1	1	0	1	1	0	0	0	5	0							1	0	1	0	0	1		0	0	0	1	0	1	0	0	0	0	0	0	0	1	0	0
857	25	0	1	0	3	1	0		0	0	1	0	0	0	1	0	0	1	5	0							1	0	1	1	0			1	1	1	0	0	0	1	0	0	0	0	0	0	0	0	0
858	67	0	1	0	2	0	2		0	0	0	1	0	0	1	1	0	1	5	0							0	1	1	0	0	1		0	0	0	1	0	1	0	0	0	0	0	1	0	0	0	0
859	44	1	1	0	3	1	0		0	0	1	0	0	0	1	0	0	0	5	0							1	0	0		0	1		1	0	0	0	0	0	0	0	0	0	0	0	0	0	0	0
860	62	0	1	0	3	0	2		0	0	1	0	0	0	1	0	0	0	5	0							1	0	0		0			1	0	0	0	0	0	0	0	0	1	0	0	0	0	0	0
861	31	1	1	0	1	0	2		0	1	0	0	1	1	1	1	0	0	5	0							1	0	0		0			1	1	1	1	0	1	1	1	0	0	1	1	1	1	0	0
862	62	0	1	0	2	0	2		0	0	1	1	0	0	1	1	0	0	5	0							0	1	1	0	0	1		0	0	1	0	0	1	1	0	0	0	0	1	0	0	0	0
863	30	0	1	0	1	0	2	2	0	0	1	0	0	0	1	1	1	0	5	0							0	0	0		0	1		1	1	1	1	0	1	1	1	0	0	0	0	0	0	0	0
864	64	1	1	1	4	1	0	2	0	0	1	0	0	1	1	1	0	1	5	0							1	0	1	0	0	1		1	1	1	1	0	1	1	1	0	0	0	1	0	1	0	0
865	39	0	1	0	2	1	0		0	0	1	0	0	1	0	0	0	1	5	1	5	5	5	5	1	5	1	0	0		0			1	0	1	0	0	0	0	0	0	0	0	0	0	0	0	0
866	44	0	1	0	5	0	2		0	0	0	0	0	1	1	1	0	0	5	0							0	1	1	0	0	0		1	1	1	0	1	1	1	1	0	1	0	1	1	0	0	0
867	58	0	1	0	1	0	2		0	0	0	1	0	1	1	1	0	0	5	0							0	1	1	0	0	1		1	1	1	1	1	1	1	1	0	0	0	0	0	0	0	1
868	66	0	1	0	1	0	2		0	0	1	0	0	1	1	1	1	1	5	1	2	5	5	5	5	5	1	0	1	1	0	1		1	1	1	0	1	1	0	0	0	0	0	0	0	0	0	1
869	60	0	0	0	1	0	2		0	0	1	1	1	0	1	1	1	0	5	0							1	0	1	1	0	1		0	0	1	0	1	1	1	1	0	0	0	0	0	0	0	0
870	61	0	1	0	2	0	2		0	0	0	0	0	1	1	1	1	0	5	0							1	0	1	0	0	0		1	1	1	1	1	1	1	1	0	1	0	0	0	0	0	0
871	55	1	1	0	1	1	0		0	0	1	0	0	0	1	1	0	0	5	0							1	0	0		0	1		1	0	0	0	0	0	1	0	0	0	0	1	0	0	0	0
872	65	1	1	1	1	0	2		0	1	1	1	0	1	1	0	0	1	5	1	2	5	5	5	5	5	0	1	1	0	0			1	0	1	1	1	1	1	1	0	1	0	1	1	1	0	0
873	45	1	0	0	2	1	1		0	0	0	0	0	0	1	1	1	0	5	0							0	1	1	0	0	1		0	1	1	0	1	1	0	0	0	1	0	0	0	0	0	0
874	54	0	1	0	1	1	0		0	0	1	0	0	1	1	1	0	0	5	0							0	1	1	1	0	1		1	1	1	1	1	1	1	1	1	0	0	0	0	0	0	0
875	48	1	1	0	1	1	2		0	0	1	1	0	0	1	1	0	0	5	0							1	0	0		0			0	0	0	1	0	0	0	0	0	0	0	0	0	1	0	0
876	52	1	1	1	1	1	0		1	0	0	0	0	1	1	1	0	1	5	0							1	0	1	0	0	0		1	1	1	0	0	1	1	1	1	0	0	0	0	0	0	1
877	24	1	1	0	2	1	0		0	1	1	0	0	0	1	1	0	1	5	0							1	0	1	0	0			1	0	1	0	0	1	0	0	0	0	0	1	0	1	0	0
878	26	0	1	0	2	0	2		0	0	1	1	0	1	1	1	0	1	5	0							1	0	0		0	1		1	1	1	1	0	0	1	1	0	0	0	0	0	0	0	1
879	60	1	1	0	4	0	1	2	0	0	1	1	0	0	1	1	0	0	5	0							1	0	0		0	1		1	1	1	0	0	1	1	1	0	0	0	1	0	1	0	0
880	44	0	1	0	2	0	1	2	0	1	1	0	0	0	1	1	1	0	5	0							1	0	1	0	0	1		1	1	1	0	1	0	1	0	0	0	0	0	0	0	0	0
881	63	0	1	0	4	1	2	2	0	0	1	0	0	0	1	1	0	0	5	0							1	0	0		0	1		1	1	1	0	0	1	1	1	0	0	0	1	0	1	0	0
882	45	0	0	0	1	0	0		0	0	1	1	0	0	1	1	1	1	5	1	4	5	5	5	5	5	1	0	1	0	0	1		1	1	1	1	1	1	1	0	0	0	0	1	0	1	0	0
883	60	1	1	1	3	0	2		1	0	1	0	0	0	1	0	0	1	1	1	2	5	5	5	5	5	1	0	1	1	0	1		1	0	1	1	1	1	1	1	0	0	0	0	0	0	0	0
884	37	0	1	0	2	1	2		0	0	1	1	0	1	1	1	0	0	4	1	2	5	2	5	4	5	1	0	0		0			0	0	1	0	0	0	1	0	0	1	0	0	0	1	0	0
885	26	1	0	0	4	0	0		0	0	0	1	0	1	1	0	0	0	5	0							1	0	0		1			1	0	1	0	0	0	0	0	0	0	0	1	0	0	0	0
886	57	1	1	0	2	1	2		0	0	1	0	0	1	1	1	0	0	5	0							1	0	0		0			1	0	1	0	0	0	0	0	0	0	0	0	0	1	0	0
887	58	1	1	1	1	0	2		1	0	1	0	0	1	1	1	0	0	5	0							1	0	0		0	1		1	1	1	1	1	1	1	1	0	0	0	0	0	0	0	0
888	60	0	1	0	1	0	2		0	0	1	0	0	0	1	1	0	0	5	0							1	0	0		0	1		1	1	1	1	0	1	1	1	0	0	0	0	0	0	0	0
889	68	1	1	0	1	0	2	2	0	0	1	0	0	0	1	0	0	1	5	0							0	0	0		0	1		0	0	0	0	0	1	0	0	0	0	0	0	0	0	0	0
890	32	1	1	0	4	1	2		1	0	1	0	0	0	1	1	0	0	5	0							1	0	0		0			1	0	1	0	0	1	0	0	0	0	0	1	0	0	0	0
891	23	1	1	0	1	0	2		0	0	1	0	0	1	1	1	0	1	5	0							1	0	1	1	0	1		0	1	1	0	0	1	1	0	0	0	0	0	0	0	0	1
892	61	0	1	0	1	0	2		0	0	1	0	0	1	0	0	1	0	5	0							0	1	0		0	1		0	0	0	1	0	1	0	0	0	0	0	0	0	0	0	0
893	22	0	1	0	4	1	1	2	0	0	1	1	0	0	1	1	0	1	5	0							1	0	0		0			0	0	1	0	0	0	0	0	0	0	0	1	0	1	0	0
894	38	1	1	0	3	1	2		0	0	1	0	0	1	1	1	0	0	5	0							1	0	0		1			1	0	1	0	0	0	0	0	1	0	0	1	0	1	0	0
895	82	1	1	0	1	0	2		0	0	1	0	0	0	1	1	0	0	5	0							1	0	1	0	0	1		1	1	1	1	1	1	1	1	0	0	0	0	0	0	0	0
896	65	0	1	0	3	0	2		0	0	0	0	0	0	1	1	0	1	5	0							1	0	1	1	0	1		1	1	1	0	0	1	0	0	0	0	0	0	0	1	0	0
897	64	0	0	1	1	0	0		0	0	1	0	0	0	1	1	0	0	5	0							0	1	1	0	0	1	0	0	0	1	0	0	1	0	0	0	1	0	0	0	0	0	0
898	61	1	1	0	2	0	0		0	0	1	1	0	0	1	1	0	0	5	0							1	0	0		0			0	0	1	0	1	0	0	0	0	0	0	0	0	0	0	0
899	51	0	1	1	1	1	0		0	0	1	0	0	0	1	0	0	0	5	0							0	1	1	0	0	1		0	1	1	0	0	0	0	0	0	0	0	0	0	0	0	0
900	46	0	1	1	3	0	0		0	0	1	1	0	1	1	1	0	0	5	0							1	0	0		1	1		1	1	1	0	0	1	1	1	0	0	0	1	0	0	0	0
901	42	0	1	0	2	1	1	1	0	0	1	0	0	1	1	1	0	0	3	0							1	0	1	0	0	0	0	1	1	1	0	1	1	0	0	0	0	0	0	0	1	0	1
902	56	0	1	0	1	0	2		0	0	1	1	0	1	1	1	0	0	5	0							1	0	1	0	0	1		1	1	1	0	0	1	1	1	0	0	0	0	0	0	0	0
903	67	0	1	1	2	0	2		0	0	1	1	0	0	1	1	0	0	5	0							0	1	1	0	0	1		1	1	1	0	1	1	1	1	0	0	0	0	0	0	0	0
904	45	0	1	0	1	1	0		0	0	1	1	0	0	1	1	0	0	5	0							0	1	1	0	0	1		0	0	0	0	0	1	0	0	0	0	0	1	1	1	0	0
905	44	1	1	0	1	1	0		0	0	1	0	0	0	1	1	0	0	5	0							1	0	0		0			0	1	1	0	0	0	0	0	0	0	0	0	0	0	0	0
906	59	0	1	0	1	1	0		0	0	1	0	0	0	1	0	0	1	5	0							1	0	1	1	0	1		0	0	0	0	0	0	0	0	0	0	0	0	0	0	0	0
907	64	1	1	1	2	0	2		0	0	1	1	0	1	1	1	0	0	5	0							1	0	1	1	0	1		1	1	1	1	1	1	0	0	0	1	0	0	0	0	0	0
908	59	1	1	0	5	1	2		0	0	1	1	0	0	1	1	0	0	5	0							1	0	1	1	0	0		1	1	1	1	0	1	1	1	0	0	0	0	0	0	0	0
909	53	0	1	0	3	1	0		0	0	1	0	0	0	1	1	0	0	5	0							1	0	0		0	1		1	1	1	0	0	1	1	1	0	0	0	0	0	0	0	0
910	63	1	1	0	2	0	2		0	0	1	1	0	0	1	0	0	0	5	0							1	0	0		0	1		1	1	1	1	0	1	1	1	0	0	0	0	0	0	0	0
911	61	0	1	0	1	0	2		0	0	1	0	0	0	1	0	0	0	5	0							1	0	1	1	0	1		0	1	1	0	0	0	0	0	0	0	0	0	0	0	0	0
912	65	0	1	0	1	1	2		0	0	1	1	0	1	1	1	0	0	2	0							0	1	1	0	0	1		1	0	1	0	0	1	1	1	0	0	0	0	0	0	0	0
913	70	0	1	1	1	0	2		0	0	0	0	0	0	1	1	1	0	5	0							0	1	0		0			1	1	1	1	1	1	1	1	0	0	0	1	0	0	0	0
914	68	0	1	0	2	0	2		0	0	1	0	0	0	1	0	0	0	5	0							1	0	1	0	0	1		1	1	1	1	1	1	1	1	0	0	0	0	0	0	0	0
915	66	0	1	0	2	1	2		0	1	1	0	0	0	1	1	1	0	5	0							1	0	1	0	0	1		1	0	1	1	0	1	0	0	0	0	0	1	0	0	0	0
916	66	0	1	1	1	0	2		0	1	1	0	0	1	1	1	0	0	5	0							0	1	0		0	1		1	1	1	1	1	1	1	1	0	0	0	0	0	0	0	0
917	55	1	0	1	1	1	0		0	0	1	1	0	1	1	1	0	1	5	0							1	0	1	1	0	1		0	0	1	1	1	1	1	0	0	0	0	0	0	0	0	1
918	43	0	1	0	1	1	0	2	0	0	1	1	0	0	1	1	0	0	5	0							1	0	0		0	1		1	1	1	1	0	1	1	1	0	0	0	0	0	0	0	0
919	46	1	1	0	2	1	2		0	0	1	0	0	0	1	0	0	0	5	0							1	0	0		0	1		0	0	1	0	0	0	0	0	0	0	0	0	0	0	0	0
920	52	1	1	0	1	0	2		0	0	1	0	0	1	1	1	0	0	5	0							0	1	1	1	0	1		1	1	1	1	1	1	1	0	0	0	0	0	0	0	0	0
921	42	1	0	0	5	0	2		0	0	1	0	0	0	1	0	1	0	5	0							1	0	0		0	1		1	0	0	0	0	0	0	0	0	0	0	0	0	1	0	0
922	34	0	0	1	20	0	2		0	1	1	1	0	1	1	1	0	0	5	0							0	1	1	1	0	1		1	1	1	0	0	1	1	0	0	0	1	1	1	0	0	1
923	64	1	1	0	3	1	0	2	0	0	1	0	0	0	1	0	0	0	5	0							1	0	0		0			0	0	0	0	1	0	0	0	0	0	0	0	0	1	0	0
924	57	1	1	0	4	1	0		0	0	1	1	0	1	1	1	0	0	5	0							0	1	0		1	1		1	1	1	0	0	1	1	1	0	0	0	1	0	0	0	0
925	24	0	1	1	2	1	1		0	0	1	1	0	0	1	1	0	1	5	0							0	1	1	1	0	0		1	0	1	0	0	0	0	0	0	0	0	0	0	0	0	0
926	56	0	1	0	1	0	1		0	0	1	1	0	0	1	1	0	0	5	0							1	0	0		1	1		1	1	1	0	0	1	1	1	0	1	0	0	0	0	0	0
927	43	1	1	0	2	1	1		0	0	1	0	0	0	1	0	0	0	5	0							1	0	0		0	1		0	0	1	0	0	0	0	0	0	0	0	0	0	0	0	0
928	61	1	1	1	1	0	2		0	0	0	1	1	1	1	1	0	0	5	0							1	0	0		0	0		1	1	1	0	1	1	1	1	0	0	0	0	0	0	0	1
929	66	1	1	0	1	0	2		0	0	1	0	0	1	1	0	0	0	5	0							0	1	0		1	1		0	0	1	0	1	1	0	0	0	0	0	1	0	0	0	0
930	40	1	1	0	3	1	1	2	0	0	1	0	0	0	1	1	0	0	5	0							1	0	0		0	1		1	0	1	0	0	0	0	0	0	0	0	0	0	1	0	0
931	63	0	1	1	1	0	2		0	0	1	0	0	1	1	1	1	0	5	0							1	0	1	1	0	1		0	0	1	0	0	1	0	0	0	0	0	0	0	0	0	0
932	60	0	1	0	1	0	1	2	0	0	1	0	0	0	1	1	1	1	5	0							1	0	1	0	0	1		1	1	1	0	0	0	0	0	0	0	0	0	0	0	0	1
933	39	1	1	0	1	1	1		0	0	1	0	0	0	1	1	0	0	5	0							0	1	1	1	0	1		1	1	1	0	0	1	0	0	0	0	0	0	0	0	0	1
934	63	1	1	0	2	0	2		0	1	1	1	1	1	1	1	0	0	5	0							1	0	1	0	0	1		1	1	1	1	1	1	1	1	0	0	0	0	0	0	0	0
935	42	0	1	0	1	1	0		0	0	1	0	0	0	1	1	0	0	5	0							1	0	0		0			0	0	1	0	0	1	0	0	0	0	0	1	0	1	0	0
936	43	1	1	0	3	0	2		0	0	0	1	0	1	1	1	0	0	5	0							1	0	1	0	0	1		1	0	0	1	0	1	0	0	0	0	0	1	0	0	0	0
937	70	1	1	0	4	1	2		0	0	1	1	0	0	1	1	0	0	5	0							1	0	1	0	0	1		1	1	1	1	1	1	1	1	1	0	0	0	0	0	0	0
938	75	1	1	0	2	0	2		0	0	1	1	0	0	1	1	0	0	5	0							0	1	0		0	1		1	1	1	0	0	1	1	0	0	0	0	0	0	0	0	0
939	60	1	1	0	2	0	2		0	1	1	1	1	1	1	1	1	0	5	0							0	1	1	1	0	1		1	1	1	0	1	0	0	0	0	0	0	1	0	0	0	0
940	58	0	1	0	1	1	2	2	0	1	1	0	0	0	1	1	0	0	5	0							0	0	1	0	0	1		1	0	1	0	1	1	1	1	1	0	0	0	0	0	0	0
941	56	1	0	0	2	0	2		0	1	1	1	0	0	1	1	0	1	5	0							1	0	1	1	0	1		1	1	1	1	1	0	1	1	0	0	0	1	0	0	0	0
942	60	1	1	0	4	0	2	2	1	0	1	0	0	0	1	1	0	0	5	0							1	0	0		0	1		1	0	1	1	0	0	1	0	0	0	1	0	0	0	0	0
943	30	0	1	0	1	1	0		0	0	1	1	0	0	1	1	0	0	5	0							1	0	0		0	1		1	1	1	0	0	0	1	1	0	0	0	0	0	0	0	0
944	63	0	1	0	1	0	2		0	0	1	0	0	1	1	0	0	0	5	0							1	0	0		0	1		0	0	1	0	0	0	1	0	0	0	0	1	0	1	0	0
945	66	0	1	1	1	0	2		0	0	1	1	1	0	1	1	0	1	5	0							0	1	1	0	0	1		1	1	1	0	0	1	1	1	0	0	0	0	0	0	0	0
946	61	0	0	1	2	1	0	2	0	0	0	1	0	0	1	1	1	0	5	0							1	0	1	1	0	1		1	1	1	1	0	1	1	1	0	0	0	0	0	0	0	0
947	50	1	1	1	1	1	2		0	1	1	0	0	1	1	1	0	0	5	0							0	1	0		0	1		1	0	1	1	0	1	1	0	0	0	0	1	0	0	0	0
948	50	0	1	0	1	1	2		0	0	1	1	0	0	1	1	0	0	5	0							1	0	1	0	0	1		1	1	1	0	0	1	1	1	0	0	0	0	0	0	0	0
949	60	1	1	0	2	0	2		0	0	1	1	1	1	1	1	0	0	5	0							1	0	1	0	0	1		1	1	1	1	1	1	1	1	0	0	0	0	0	0	0	0
950	63	1	1	0	3	0	0		0	0	1	0	0	1	1	1	0	0	5	0							0	1	1	0	0	1		1	1	1	0	0	1	0	1	0	0	0	0	0	0	0	0
951	62	0	1	0	3	0	2		0	0	1	0	0	0	1	0	0	0	5	0							1	0	1	1	0			0	0	0	0	0	1	1	0	0	0	0	0	0	0	0	0
952	57	0	1	0	2	1	1		0	0	1	1	0	1	1	1	0	0	5	0							1	0	1	0	0	1		1	1	1	0	1	1	1	1	0	0	0	0	0	0	0	0
953	69	1	1	0	1	0	2		0	0	1	1	0	1	1	0	0	0	5	0							1	0	1	0	0	1		1	1	1	0	0	1	1	1	0	0	0	1	0	1	0	0
954	69	0	0	1	2	1	2		0	0	1	0	0	1	1	1	0	0	5	0							1	0	0		0	1		1	1	1	1	1	1	1	1	0	0	0	0	0	0	0	0
955	62	1	1	0	2	0	2	2	0	0	1	0	0	0	1	0	1	0	5	0							1	0	1	1	0	1		0	0	1	0	0	1	0	0	0	0	0	0	0	0	0	0
956	53	0	1	1	3	0	2		0	0	1	1	0	1	1	1	0	0	5	0							0	1	0		0	1		1	1	1	0	0	1	1	1	0	0	0	0	0	0	0	0
957	56	1	1	0	2	0	2		0	0	1	1	0	0	1	1	0	0	5	0							1	0	0		1			0	0	1	0	0	0	0	0	0	0	0	1	1	1	0	0
958	63	0	1	0	1	0	2		0	1	1	1	1	1	1	1	1	1	5	0							1	0	1	0	0	1		1	1	1	1	1	1	1	1	0	0	0	0	0	0	0	0
959	42	0	1	1	2	0	0		0	0	0	0	0	1	1	1	0	1	5	0							1	0	0		1	1		1	1	1	1	1	1	1	1	0	0	0	0	0	0	0	0
960	58	0	1	0	1	0	2		0	1	1	1	0	0	1	0	0	0	5	0							0	1	1	1	0	1		0	1	1	0	0	1	1	1	0	0	0	1	0	1	0	0
961	55	1	1	0	2	0	2		0	0	1	1	0	0	1	0	0	0	5	0							1	0	1	0	0	1		0	0	1	0	0	1	0	0	0	0	0	0	0	0	0	0
962	52	0	1	1	3	1	1	2	0	0	1	0	0	0	1	1	1	0	5	0							1	0	1	0	0	1		1	1	1	1	1	1	1	1	0	0	0	0	0	0	0	0
963	60	1	1	0	3	0	2		0	0	1	0	0	0	1	1	1	0	5	0							1	0	1	1	0			0	0	1	0	0	0	0	0	0	0	0	1	0	1	0	0
964	64	0	1	0	1	0	2		0	0	1	0	0	1	1	1	0	0	5	0							0	1	1	0	0	1		1	1	1	1	0	1	1	1	0	0	0	0	0	0	0	0
965	63	1	1	0	2	0	2	2	0	0	1	1	0	0	1	0	1	0	5	0							0	0	1	1	0	1		0	0	0	0	1	0	0	0	0	0	0	0	0	1	0	0
966	28	1	1	0	2	0	1		0	0	1	1	0	1	1	1	1	0	5	0							1	0	1	0	0			1	1	1	1	1	1	1	1	0	0	0	0	0	0	0	0
967	63	1	1	0	2	0	0		0	0	1	0	0	0	1	0	0	0	5	0							1	0	0		0	1		0	0	0	0	0	1	0	0	0	0	0	0	0	0	0	0
968	49	1	1	0	3	1	1	2	0	0	1	1	0	0	1	1	0	0	5	0							1	0	0		0	0		1	1	1	0	1	0	1	1	0	0	0	1	0	1	0	0
969	62	0	1	0	1	0	0		0	0	1	0	0	0	1	0	0	1	5	0							0	1	1	1	0	1		1	1	1	0	1	1	1	1	0	0	0	0	0	0	0	0
970	63	1	1	0	3	1	2		0	0	1	0	0	0	1	1	0	0	5	0							0	1	1	1	0	1	0	0	0	1	0	0	0	0	0	0	0	0	1	0	0	0	0
971	61	1	1	0	2	1	2		0	0	1	1	0	1	1	1	0	0	5	0							1	0	0		0	1		1	1	1	1	0	1	0	0	0	0	0	1	0	0	0	0
972	66	0	1	0	2	1	2		0	1	1	1	1	1	1	0	0	0	5	0							1	0	0		0	1		1	1	1	0	0	0	0	0	0	0	0	0	0	0	0	0
973	64	1	1	0	3	1	2		0	0	1	1	1	1	1	1	0	0	5	0							1	0	1	0	0	1		1	1	1	1	1	1	1	1	0	0	0	0	0	0	0	0
974	39	0	1	0	1	0	1		0	0	1	1	0	1	1	1	0	1	5	0							1	0	0		0			1	0	1	0	0	1	0	0	0	0	0	0	0	1	0	0
975	53	0	1	0	5	0	0		0	0	1	0	0	1	1	1	0	0	5	0							1	0	1	0	0	1		1	1	1	0	0	1	0	0	0	0	0	0	0	0	0	0
976	56	0	1	0	1	0	2		0	0	1	0	0	0	1	0	0	0	5	0							1	0	0		1	1		0	0	0	0	0	0	0	0	0	0	0	0	0	0	0	0
977	61	0	1	0	2	0	2		0	0	1	0	0	1	1	1	0	0	5	0							0	1	1	0	0	1		1	0	1	1	0	0	1	0	0	0	0	0	0	0	0	1
978	37	1	1	0	2	0	2		0	0	1	1	0	1	1	1	0	0	5	1	1	5	5	5	5	5	0	1	1	0	0			0	0	0	0	0	0	0	0	0	0	0	1	0	1	0	0
979	51	0	0	1	50	0	0		0	0	0	0	0	0	1	1	0	0	5	0							1	0	1	0	0	1		1	1	1	0	0	1	1	1	0	0	0	0	0	0	0	0
980	58	0	1	0	1	1	0		0	0	1	0	0	0	1	1	0	0	5	0							1	0	0		1			0	0	0	0	0	0	0	0	0	0	1	0	0	0	0	0
981	63	1	1	0	1	0	2		0	0	1	0	0	0	1	1	0	0	5	0							1	0	0		1	1		0	0	1	0	0	1	0	0	0	0	0	0	0	0	0	0
982	56	1	1	0	3	1	1	2	0	0	0	1	0	0	1	1	0	0	5	0							0	0	0		0	1		1	0	1	0	0	1	1	0	0	0	0	0	0	0	0	0
983	36	1	1	0	5	1	0		1	0	0	1	0	0	1	0	0	0	5	0							1	0	1	1	0	1		1	0	1	1	0	0	0	0	0	1	0	0	0	0	0	0
984	75	1	1	0	5	0	1		0	0	1	1	0	0	1	1	0	0	5	0							1	0	1	0	0	1		1	1	0	0	0	0	1	0	0	1	0	0	0	0	0	0
985	74	1	1	0	1	0	2		0	0	0	1	0	0	1	0	0	0	5	0							1	0	0		1	1		0	0	0	0	0	0	0	0	0	1	0	1	0	0	0	0
986	62	0	0	1	5	1	0	2	0	0	1	1	0	0	1	0	0	0	5	0							1	0	1	0	0	1		1	1	1	1	0	1	1	0	0	0	0	0	0	0	0	0
987	62	0	1	0	2	1	1		0	0	1	1	0	1	1	1	0	0	5	1	4	5	5	5	5	5	1	0	0		0	1		1	1	1	1	0	1	0	1	0	0	0	1	0	1	0	0
988	61	0	1	0	1	0	0		0	0	1	0	0	0	1	0	0	0	5	0							1	0	0		0	0		0	0	1	0	0	0	0	0	0	0	0	1	0	0	0	0
989	66	0	1	0	3	1	2		0	0	1	0	0	0	1	1	0	0	5	0							1	0	1	0	0	1		1	1	1	1	0	1	1	1	0	0	0	0	0	0	0	0
990	68	0	1	1	1	0	2		0	0	1	0	0	0	1	1	0	0	5	0							0	1	1	0	0	1		0	0	1	1	1	1	0	0	0	0	0	0	0	0	0	1
991	64	0	1	0	1	0	2		0	0	1	0	1	1	1	1	1	0	5	0							1	0	1	0	0	1		1	1	1	1	0	1	1	1	0	0	0	0	0	0	0	0
992	42	1	1	0	3	0	0		0	1	1	0	0	1	1	1	0	0	5	0							0	1	0		0			1	1	1	0	0	1	0	0	0	0	0	1	0	0	0	0
993	53	0	1	0	1	0	1		0	0	1	0	0	1	1	1	0	1	5	0							1	0	1	0	0	1		1	1	1	0	0	1	1	1	0	0	0	0	0	0	0	0
994	53	0	1	0	1	0	0		0	0	1	1	0	1	1	1	0	0	5	0							0	1	0		0	1		1	1	1	0	0	1	0	0	0	0	0	0	0	0	0	0
995	47	0	1	0	1	1	2		0	1	1	1	0	1	1	1	0	1	5	0							1	0	1	1	0			1	1	1	0	0	0	0	0	0	0	1	1	0	1	0	0
996	55	0	0	0	1	0	2		0	0	1	0	0	0	1	1	1	0	5	0							1	0	1	0	0			1	1	1	1	1	1	1	1	0	1	1	1	0	0	0	1
997	18	1	1	0	6	0	2		0	0	1	1	0	0	1	0	0	1	5	0							0	1	0		0	1		1	0	1	0	0	0	0	0	0	0	0	0	0	0	0	0
998	65	1	1	0	1	0	2		0	0	1	0	1	1	1	1	1	1	5	0							1	0	1	1	0	1		1	1	1	0	0	0	1	1	0	0	0	0	0	0	0	0
999	48	0	1	0	2	1	1		0	0	1	0	0	0	1	0	0	0	5	0							1	0	0		0	1		0	0	1	0	0	0	0	0	0	0	0	0	0	0	0	0
1000	50	0	1	1	1	1	2		0	0	0	1	1	1	1	0	0	0	5	0							1	0	0		1	1		0	0	1	0	0	0	0	0	0	0	0	0	0	1	0	0
1001	63	1	1	0	2	1	2		0	0	1	0	0	0	1	1	1	0	5	0							1	0	1	0	0	1		0	0	1	0	1	1	1	1	0	0	0	0	0	0	0	0
1002	47	0	0	1	1	1	0		0	0	1	0	0	1	1	1	0	0	5	0							1	0	0		0			1	1	1	0	0	0	0	0	0	0	0	1	0	1	0	0
1003	51	0	1	0	4	1	2		0	0	1	0	0	0	1	1	0	0	5	0							1	0	0		0	1		0	1	1	0	0	1	0	0	0	0	0	0	0	0	0	0
1004	61	1	1	0	1	0	1	2	0	1	0	0	0	0	1	1	0	0	5	0							1	0	1	1	0	1		1	1	1	1	1	1	1	1	0	0	0	0	0	0	0	0
1005	57	1	1	0	3	1	0		0	0	1	1	1	1	1	1	0	0	5	0							0	1	0		0			0	0	0	0	0	1	0	0	0	0	0	1	0	1	0	0
1006	62	0	1	0	2	1	2		0	0	1	0	1	1	1	1	1	0	5	0							0	1	1	0	0	0		1	1	1	0	0	1	1	1	0	0	1	0	1	0	0	0
1007	41	1	1	1	1	1	0		0	0	1	1	0	0	1	1	0	0	5	0							1	0	0		0			0	0	0	0	0	1	0	0	0	0	0	1	0	1	0	0
1008	39	0	1	0	5	1	2		0	0	1	1	1	1	1	1	0	1	5	0							1	0	0		0			0	0	0	0	0	0	0	0	0	0	0	1	1	1	0	0
1009	65	1	1	0	9	0	2		0	0	1	0	0	1	0	1	0	0	5	0							0	0	1	1	0	1		1	1	1	1	1	0	0	0	0	0	0	0	0	0	0	1
1010	60	0	1	0	1	0	2		0	0	1	1	1	1	1	1	0	0	5	0							0	1	1	0	0	1		1	1	1	0	0	1	1	1	0	0	0	1	0	0	0	0
1011	38	0	1	0	3	0	2		0	1	0	1	1	0	1	1	0	1	5	0							0	1	1	0	1			1	0	1	0	0	0	0	0	1	0	0	1	0	0	0	0
1012	50	1	1	0	3	0	1		0	1	0	0	0	0	1	1	0	0	5	0							1	0	0		0	1		1	0	1	0	0	1	0	0	0	0	0	0	0	0	0	0
1013	60	1	1	0	1	0	2		0	0	0	0	0	1	1	1	0	0	5	0							1	0	1	0	0	1		1	1	1	1	1	1	1	1	0	0	0	0	0	0	0	0
1014	49	0	0	1	8	0	0	2	0	0	1	1	0	1	1	1	0	0	5	0							1	0	1	1	0			0	0	1	1	0	0	0	0	0	0	1	0	0	0	0	0
1015	51	1	0	0	4	0	2	2	0	1	1	1	1	0	1	1	0	0	5	0							0	0	1	1	0	1		1	1	1	0	0	1	1	1	0	0	0	0	0	1	0	1
1016	52	0	1	0	10	1	0		0	0	1	0	0	0	1	1	0	0	5	0							0	1	1	0	0	0		0	0	1	1	1	1	0	0	0	0	0	0	0	0	0	0
1017	44	1	1	0	2	0	2	2	0	0	0	1	0	0	1	1	0	0	5	0							0	0	0		0	1		1	0	0	1	0	1	0	0	0	0	0	1	0	0	0	0
1018	60	1	1	0	1	0	1		0	0	1	1	0	0	1	1	0	0	5	0							1	0	0		0			0	0	0	0	0	0	0	1	0	0	0	1	1	1	0	0
1019	51	0	1	1	1	1	2		0	0	1	0	0	1	1	0	0	0	5	1	4	5	5	5	5	5	0	1	1	1	0	1		0	0	1	1	0	0	1	0	0	0	0	0	0	0	0	1
1020	68	1	1	0	2	0	2		0	0	1	0	0	0	1	0	0	0	5	0							0	1	0		0	1		1	0	1	0	0	1	0	0	0	0	0	0	0	0	0	0
1021	72	0	1	0	2	0	2		0	0	1	0	0	1	1	0	0	0	5	0							1	0	0		0	1		0	0	1	0	0	1	0	0	0	0	0	0	0	0	0	0
1022	73	1	1	0	2	0	1		0	0	1	1	0	0	1	1	0	0	5	0							0	1	1	0	0	1	1	1	1	1	0	0	1	0	0	0	0	0	0	0	0	0	0
1023	65	0	1	0	2	0	1		0	0	1	1	0	0	1	1	0	0	5	0							1	0	0		1	1	1	1	0	0	0	0	0	0	0	0	0	0	1	0	0	0	0
1024	31	0	1	1	3	1	0		1	0	0	0	0	0	1	1	0	0	5	0							1	0	1	0	0			1	1	1	0	1	0	1	0	0	0	1	1	0	1	0	0
1025	60	1	0	0	1	0	0		0	0	1	0	0	0	1	0	0	0	5	0							0	1	0		0	1		0	0	0	0	0	1	0	0	0	0	0	0	0	0	0	0
1026	60	0	1	0	1	0	2		1	0	1	0	0	0	1	1	0	1	5	0							1	0	1	0	1			0	0	0	0	0	0	0	1	0	1	1	1	1	1	0	0
1027	54	0	1	0	1	0	0		0	0	1	0	0	1	1	1	0	1	5	0							0	1	0		0	1		0	0	1	0	0	0	1	1	0	0	0	0	0	0	0	1
1028	49	0	1	0	4	0	1	1	0	0	1	0	1	1	1	1	0	0	5	0							1	0	0		0	1		1	1	1	0	0	1	1	1	0	0	0	0	0	0	0	0
1029	62	1	1	0	2	0	2		1	0	0	1	0	1	1	1	0	0	5	0							1	0	1	0	0	1		1	1	1	0	1	1	1	1	0	0	0	0	0	0	0	0
1030	43	1	1	0	4	1	0		0	0	1	1	1	0	1	1	0	0	5	0							1	0	1	0	0			0	0	1	0	0	0	0	1	0	0	0	0	0	0	0	0
1031	53	0	1	0	1	0	0		0	1	0	0	0	0	1	0	0	0	5	0							1	0	0		0	1		0	0	0	0	0	1	0	0	0	0	0	0	0	0	0	0
1032	45	1	1	0	5	0	1		0	0	1	1	0	0	1	1	0	0	5	0							1	0	0		0	1		1	1	1	1	0	1	1	1	0	0	0	0	0	0	0	0
1033	37	1	1	0	4	1	1	2	0	0	0	0	0	0	1	1	0	1	5	0							1	0	1	0	0	1		1	0	1	1	0	1	1	1	0	0	0	1	0	1	0	0
1034	37	1	1	0	5	1	2		0	0	1	0	0	0	1	1	0	0	5	0							1	0	1	0	0	1		1	1	1	0	0	1	1	1	1	0	0	1	0	1	0	0
1035	52	0	1	1	1	0	2		0	1	0	0	0	0	1	0	0	0	5	0							1	0	1	1	0	1		0	0	1	0	0	0	0	0	0	0	0	0	0	0	0	0
1036	52	1	1	0	2	1	1		0	0	1	0	0	0	1	0	0	0	5	0							1	0	1	0	0	1		0	0	0	0	0	1	0	0	0	0	0	0	0	0	0	0
1037	62	0	1	0	2	0	2		0	0	1	0	0	1	1	0	0	0	5	0							0	1	1	1	0	1		1	1	1	0	1	1	1	0	0	0	0	0	0	0	0	0
1038	52	1	1	0	1	0	2		0	0	1	1	0	1	1	1	1	0	5	1	3	5	5	5	5	5	1	0	1	1	0	1		1	1	1	1	1	1	1	1	0	0	0	0	0	1	0	0
1039	58	1	1	0	1	0	1	2	1	0	1	0	0	0	1	0	0	0	5	0							1	0	0		1	1		1	1	1	0	0	1	0	0	0	0	0	1	0	0	0	0
1040	21	1	0	0	3	0	1		0	0	1	1	0	0	1	1	0	1	5	0							1	0	1	0	0	1		1	1	1	0	0	1	1	1	0	0	0	0	0	0	0	0
1041	61	1	1	0	3	0	2		0	0	1	1	0	0	1	1	0	0	5	0							1	0	1	1	0	1		1	1	1	1	1	1	1	1	0	0	0	0	0	0	0	1
1042	27	0	0	0	2	1	1		0	0	1	1	0	0	1	1	0	1	5	0							1	0	0		0	1		1	1	1	0	0	1	1	1	0	0	0	0	0	0	0	0
1043	63	1	1	0	3	1	1		0	0	1	1	0	0	1	1	0	0	5	0							1	0	0		0	1	0	1	1	1	0	0	1	1	0	0	0	0	1	0	0	0	0
1044	56	1	1	0	3	0	2		0	0	1	0	0	0	1	0	1	1	5	0							1	0	1	1	0			0	0	0	0	0	0	0	0	0	0	0	0	0	1	0	0
1045	59	1	1	0	1	1	2	2	0	0	1	0	0	0	1	1	0	0	5	0							1	0	1	0	0	1		1	1	1	0	0	1	0	0	0	1	0	0	0	0	0	0
1046	38	0	1	0	2	1	0		0	0	1	0	0	0	1	1	0	1	5	0							1	0	0		0			0	0	0	0	0	0	0	0	0	0	0	1	1	1	0	0
1047	78	0	1	0	1	0	2		0	0	1	0	0	0	1	0	0	0	5	0							0	1	1	1	0	1		1	1	1	0	0	1	1	1	0	0	0	0	0	0	0	0
1048	49	0	1	1	1	0	2		0	0	1	0	0	1	1	1	0	0	5	0							1	0	0		0	1		1	1	1	1	0	1	1	0	0	0	0	1	0	0	0	0
1049	56	0	1	0	5	0	1	2	0	0	1	0	1	0	0	1	0	0	5	0							1	0	0		0	1	0	1	1	1	0	0	0	1	1	0	0	0	0	0	0	0	0
1050	36	0	0	1	4	0	0		0	0	1	1	0	0	1	1	0	0	5	0							1	0	1	0	0	1		1	1	1	0	0	0	0	0	0	0	0	0	0	1	0	0
1051	44	0	1	0	1	0	2		0	1	0	0	0	1	1	1	0	1	5	0							0	1	1	0	0			1	1	1	1	0	1	1	1	0	1	1	1	1	1	1	1
1052	67	1	1	1	4	1	0	2	1	1	1	1	1	0	1	1	0	0	5	0							1	0	0		0			1	1	1	0	0	1	1	1	0	1	0	1	1	1	0	1
1053	56	1	1	0	3	1	2		0	0	0	0	1	0	1	0	0	0	5	0							1	0	0		0	1		1	0	1	0	0	0	0	0	0	0	0	0	0	1	0	0
1054	58	1	1	0	3	1	1	2	0	0	1	1	1	0	1	1	0	0	5	0							0	0	0		1			0	0	0	0	0	0	0	0	0	0	0	1	0	0	0	0
1055	30	1	1	0	4	0	2		0	0	1	0	0	0	1	1	0	0	5	0							1	0	1	0	0	1		1	1	1	0	0	1	1	1	0	0	0	0	0	0	0	0
1056	26	0	1	0	3	1	0	2	0	0	1	0	0	0	1	0	0	1	5	0							1	0	1	0	0	1	0	1	0	0	0	0	0	0	0	0	0	0	0	0	0	0	1
1057	52	0	1	0	3	1	0	2	0	0	1	0	0	0	1	0	0	1	5	0							1	0	1	0	0	1	0	1	0	0	0	0	0	0	0	1	0	0	0	0	0	0	1
1058	59	1	1	0	2	1	1		0	0	1	0	0	0	1	0	0	0	5	0							1	0	0		0	1	1	1	1	1	1	0	1	1	1	0	0	0	0	0	0	0	0
1059	35	1	1	0	3	0	0		0	0	1	0	0	0	1	1	0	0	5	0							0	1	1	0	0	1	0	1	1	1	0	0	1	1	1	0	0	0	1	0	0	0	0
1060	64	1	1	0	1	0	2		1	0	1	1	1	0	1	1	0	0	5	0							1	0	1	1	0	1		1	1	1	0	0	1	1	0	0	0	0	0	0	0	0	0
1061	67	0	1	0	2	0	2		0	0	0	1	0	1	0	1	0	0	5	0							1	0	1	1	1	1		1	1	1	0	0	0	0	0	0	0	0	0	0	0	0	0
1062	33	1	1	0	4	0	0		0	0	1	0	0	0	1	1	0	0	5	0							1	0	1	0	0	1		1	1	1	0	0	0	0	0	0	0	0	1	0	0	0	0
1063	21	1	1	0	3	0	2		0	0	1	0	0	0	1	1	0	0	5	0							1	0	1	0	0	1	0	1	1	1	0	0	1	1	1	0	0	0	0	0	0	0	0
1064	75	1	1	0	2	0	2		0	0	1	0	0	1	0	1	0	0	5	0							0	1	1	1	0	1	1	1	1	1	0	1	1	1	0	0	0	0	0	0	0	0	0
1065	51	0	1	0	3	1	1		0	0	1	1	0	0	1	1	0	0	5	0							1	0	1	0	0	1	1	1	1	1	0	0	1	1	1	0	0	0	0	0	0	0	0
1066	79	0	1	0	2	0	2		0	1	1	0	0	0	1	0	0	0	1	0							0	1	1	1	0	1	1	1	1	1	0	0	0	0	0	0	0	0	0	1	1	0	0
1067	66	1	1	0	1	0	2		0	0	1	0	0	0	1	0	0	0	5	0							1	0	1	1	0	1	0	1	1	1	1	1	1	1	1	0	0	0	0	0	0	0	0
1068	64	0	1	1	3	0	0		0	1	0	0	0	1	1	0	0	0	5	0							0	1	0		0			1	1	1	0	0	1	1	1	0	0	1	1	1	0	1	1
1069	39	0	1	0	3	0	1		0	0	1	0	0	0	1	0	0	0	5	0							1	0	1	0	0	1	0	1	0	0	0	0	0	0	0	0	0	1	0	0	0	0	0
1070	49	1	1	0	7	0	0		0	0	1	1	0	1	1	1	0	0	5	0							0	1	1	1	0	1	0	1	1	1	1	1	1	1	1	0	0	0	0	0	0	0	0
1071	27	0	1	0	1	0	1	2	0	0	1	0	0	0	1	1	0	0	5	0							0	0	0		0	1	0	1	1	1	1	1	1	1	1	0	0	0	0	0	0	0	0
1072	49	0	1	0	7	0	2		0	0	1	0	0	1	1	0	0	0	5	0							1	0	1	1	0	1	0	0	0	0	0	0	1	1	1	0	0	0	0	0	0	0	0
1073	81	0	1	0	2	0	2		0	0	1	0	1	1	1	1	0	0	5	0							1	0	1	0	0	1		1	1	1	1	0	0	0	0	0	0	0	0	0	1	0	0
1074	73	1	1	0	1	0	2		0	1	0	0	0	1	1	0	0	0	5	0							1	0	1	1	0	1	0	1	1	1	1	1	1	1	1	0	0	0	0	0	0	0	0
1075	79	1	1	0	2	0	2		0	1	0	0	0	1	1	0	0	0	5	0							1	0	0		0	1	0	1	0	1	0	0	0	0	0	0	0	0	0	0	0	0	0
1076	68	1	1	1	4	0	2		0	0	1	0	0	1	1	1	0	0	5	0							1	0	1	1	0	1		1	1	1	1	1	1	1	1	0	0	0	0	0	0	0	0
1077	52	1	1	0	4	0			0	1	1	1	0	0	1	1	0	0	5	0							1	0	1	0	0	1	0	1	0	1	0	0	0	0	0	0	0	0	1	0	0	0	0
1078	30	1	1	0	3	0	2		0	0	1	0	0	0	1	1	0	0	5	0							0	1	1	0	0	1	0	1	1	1	0	0	0	0	0	0	1	0	0	0	0	0	0
1079	52	1	1	0	4	0	1	2	0	0	1	0	0	0	1	1	0	0	5	0							0	0	0		0	1	0	1	1	1	0	0	1	1	1	0	0	0	1	0	0	0	0
1080	51	1	1	0	2	1	1		0	0	1	0	0	0	1	1	0	0	5	0							0	1	0		0	1	0	1	1	1	1	0	1	1	0	0	0	1	1	1	1	0	0
1081	57	1	1	0	5	1	2		0	0	1	0	0	0	1	0	0	0	5	0							1	0	0		1	1	0	1	1	1	0	0	1	1	0	1	0	0	0	0	0	0	0
1082	31	1	1	0	4	0	2		0	0	1	1	0	1	1	1	0	0	5	0							1	0	0		0	1	1	1	1	1	0	0	0	0	0	0	0	0	0	0	0	0	0
1083	33	1	1	0	3	0	2		0	0	1	1	0	0	1	1	0	0	5	0							1	0	0		0	1	1	1	1	1	0	0	1	1	1	0	0	0	0	0	0	0	0
1084	24	1	1	0	6	0		2	0	0	1	1	0	0	1	1	0	0	5	0							1	0	1	0	0	1	1	1	0	1	0	0	0	0	0	0	0	0	0	0	0	0	0
1085	48	1	1	0	3	0			0	0	0	0	0	0	0	0	0	0	5	0							1	0	1	0	0	1	0	1	1	1	0	1	1	1	1	0	0	0	0	0	0	0	0
1086	43	1	1	0	4	0	1		0	0	1	0	0	0	1	1	0	0	5	0							1	0	1	1	0	1	0	1	0	1	0	0	1	0	0	0	0	0	1	0	0	0	0
1087	52	1	1	0	2	0	2	1	0	0	1	0	0	0	1	0	0	0	5	0							0	0	0		0	1	1	1	1	1	0	0	0	0	0	0	0	0	0	0	0	0	0
1088	59	1	1	0	3	0	2		0	0	1	1	0	0	1	1	0	0	5	0							1	0	0		0	1	1	1	1	1	0	0	1	1	0	0	0	0	1	0	0	0	0
1089	49	1	1	0	3	1		2	0	0	0	1	0	0	1	0	0	0	5	0							1	0	0		1	1	1	1	1	1	0	0	0	1	0	0	0	0	1	0	0	0	0
1090	47	1	1	0	2	0			0	0	1	0	0	0	1	1	0	0	5	0							1	0	1	0	0	1	1	1	1	1	0	0	0	1	0	0	0	0	1	0	0	0	0
1091	57	1	1	0	2	0	1		0	0	1	1	0	0	1	1	0	0	5	0							1	0	0		0	1	0	1	1	1	0	0	0	0	0	0	0	0	0	0	0	0	0
1092	56	1	1	0	2	0	1		0	0	1	1	0	0	1	1	0	0	5	0							0	1	0		0	1	0	1	1	1	0	0	0	0	0	1	0	0	0	0	0	0	0
1093	52	1	1	0	3	1	1		0	0	1	0	0	0	1	0	0	0	5	0							0	1	1	0	0	1	1	1	0	0	0	0	0	0	0	0	0	0	0	0	0	0	0
1094	34	1	1	0	3	1	1		0	0	0	1	0	0	1	0	0	0	5	0							1	0	1	0	0	1	0	1	1	0	0	0	0	1	0	1	0	0	0	0	0	0	0
1095	31	1	1	0	6	1	1		0	0	1	0	0	0	1	0	0	0	5	0							1	0	0		0	1	0	1	1	1	1	0	1	1	1	0	0	0	1	0	0	0	0
1096	37	1	1	0	4	1			0	0	1	0	0	0	1	1	0	0	5	0							1	0	0		0	1	0	1	1	1	0	0	0	0	0	0	0	0	0	0	0	0	0
1097	51	0	1	0	6	0	1		0	0	1	0	0	1	1	0	0	0	5	0							0	1	1	0	0	1	0	1	1	1	0	0	1	1	1	0	0	0	0	0	0	0	0
1098	45	0	1	0	4	0	1		0	1	1	1	0	1	1	1	0	0	5	0							1	0	1	0	0	1	0	1	1	1	1	1	1	1	1	0	0	0	0	0	1	0	0
1099	75	1	1	0	1	0	2		0	0	1	1	0	1	1	1	0	0	5	0							1	0	0		0	1		1	1	1	0	1	1	0	0	0	0	0	0	0	0	0	0
1100	40	0	1	0	4	0	1	2	0	1	1	1	0	0	1	1	0	0	5	0							0	0	0		1			1	1	1	0	0	1	0	1	0	0	0	1	0	1	0	0
1101	26	1	0	0	3	1	0	2	0	0	1	1	0	0	1	1	0	1	5	0							1	0	1	0	0	1	0	1	1	1	0	0	1	1	1	0	1	0	1	0	1	0	0
1102	57	1	1	0	2	0	2	1	0	0	0	1	0	0	1	0	0	0	5	0							0	0	0		0			0	0	0	0	0	1	0	0	0	0	0	0	0	0	0	0
1103	62	1	1	1	2	1	1	2	0	0	1	0	0	0	1	0	0	0	5	0							1	0	0		1	1	0	0	0	1	0	0	0	0	0	0	0	0	1	0	0	0	0
1104	58	1	1	1	1	0	1		0	0	1	0	0	0	1	0	0	0	5	0							1	0	0		0			0	0	1	0	0	0	0	0	0	0	0	0	0	0	0	0
1105	62	1	1	0	2	0	2		0	0	1	0	0	1	1	0	0	0	5	0							1	0	0		0	1	0	0	0	1	1	0	0	0	0	0	0	0	1	0	0	0	0
1106	81	0	1	0	1	0	2		0	0	1	1	1	1	1	1	0	0	5	0							0	1	1	1	0	1		1	1	1	1	1	1	1	0	0	0	0	0	0	0	0	0
1107	37	1	1	0	8	1	0	2	0	1	0	0	0	0	0	1	0	0	5	0							0	0	0		0			0	0	1	0	0	0	0	0	0	0	0	0	0	0	1	0
1108	66	1	1	0	2	0	1	2	0	1	1	0	0	0	0	1	0	0	5	0							1	0	0		0	1	0	1	0	0	0	0	0	0	0	0	0	0	0	0	1	0	0
1109	67	1	1	0	1	0	2		0	0	1	1	0	0	1	0	0	0	5	0							1	0	0		0	1	0	1	1	1	0	1	1	1	1	0	0	0	0	0	0	0	0
1110	36	1	1	0	5	1	1		0	0	1	0	0	0	1	0	0	0	5	0							1	0	1	1	0	1	0	1	1	0	0	0	0	0	0	0	0	0	0	0	0	0	0
1111	57	1	1	0	5	1	1		0	1	1	1	1	1	1	0	0	0	5	0							1	0	1	1	0	1	0	1	0	0	0	0	0	0	0	0	0	0	1	0	0	0	0
1112	80	0	1	0	2	0	2		0	0	1	1	0	1	1	0	0	0	5	0							1	0	1	1	0	1	1	1	1	1	0	0	0	0	0	0	0	0	0	0	0	0	1
1113	27	1	1	0	3	0	2	2	0	0	1	1	0	0	1	1	0	0	5	0							1	0	1	0	1			0	0	0	0	0	0	0	0	0	0	1	1	0	0	0	0
1114	78	0	1	0	2	1	2		0	1	1	1	0	1	1	1	1	0	5	0							0	1	1	1	0	1	0	1	1	1	0	0	1	1	1	1	1	0	0	0	0	0	0
1115	54	0	1	0	2	1	1		0	1	0	0	0	0	0	1	0	0	5	0							1	0	0		0	1	0	1	0	0	0	0	0	0	0	0	0	0	0	0	0	0	0
1116	37	0	1	0	4	1			0	0	1	0	1	0	1	1	0	0	5	0							1	0	0		0	1	0	1	1	1	0	0	0	0	0	0	0	0	0	0	0	0	0
1117	76	1	1	0	2	0	2		0	0	1	0	0	1	1	1	0	0	5	0							0	1	1	1	0	1	0	1	1	1	1	1	1	1	0	0	0	0	0	0	0	0	0
1118	38	0	1	0	2	1	0		0	0	1	0	0	0	1	0	0	0	5	0							1	0	0		0	1	0	1	1	1	0	0	1	1	0	0	0	0	0	0	0	0	0
1119	52	1	1	0	2	0	2	2	0	0	1	0	0	0	1	0	0	0	5	0							1	0	0		0			1	1	0	0	0	0	0	0	0	0	0	1	0	0	0	0
1120	23	0	1	0	1	0	2		0	1	1	1	1	0	1	1	0	0	5	0							0	1	1	0	0	1	1	1	1	1	0	0	1	1	1	0	0	0	0	0	0	0	0
1121	71	1	1	0		0	2		0	0	0	0	0	1	1	0	0	0	5	0							0	0	1	1	0	1	1	1	1	1	1	1	1	1	1	0	0	0	1	0	0	0	0
1122	78	0	1	0	2	0	2		0	0	0	0	0	0	1	0	0	0	5	0							0	1	0		0	1	1	1	1	1	0	0	1	1	1	0	0	0	0	0	0	0	0
1123	58	1	1	0	2	0	2		0	0	0	1	1	1	1	1	0	0	5	0							1	0	1	0	0	1	0	1	1	1	1	0	1	0	0	1	0	0	0	0	0	0	0
1124	73	1	1	0	2	0	1		0	1	0	0	0	0	1	0	0	0	5	0							1	0	1	1	0	1	0	0	0	1	0	0	0	0	0	0	0	0	0	0	0	0	0
1125	78	0	1	0	2	0	1		0	0	1	1	0	0	1	0	0	0	5	0							0	1	1	1	0	1	0	0	0	1	0	0	0	0	0	0	1	0	1	0	0	0	0
1126	76	1	1	0	2	1	2		0	0	1	1	0	0	1	1	0	0	5	0							0	1	1	0	0	1	0	1	1	1	0	1	1	1	1	0	0	0	0	0	0	0	0
1127	36	1	1	1	6	0	2		0	0	1	0	0	0	0	0	0	1	2	0							1	0	0		0	0	0	1	1	1	0	0	1	1	0	0	0	0	0	0	0	0	0
1128	52	1	1	0	2	1	2		1	0	1	1	0	0	1	1	0	0	5	0							1	0	0		1			1	0	1	0	0	1	0	0	0	0	0	1	0	1	0	0
1129	73	0	1	0	1	0	2		0	0	1	0	0	1	1	1	0	0	5	0							1	0	0		0	0	0	0	1	1	0	0	0	0	0	0	0	0	0	0	0	0	0
1130	28	1	1	0	3	0	2		0	0	1	0	0	0	1	0	0	0	5	0							1	0	1	0	0	1	0	1	0	1	0	0	1	1	1	0	0	0	1	1	0	0	0
1131	31	1	1	0	2	0	1		0	0	1	0	0	0	1	0	0	0	5	0							1	0	1	0	0	1	0	1	1	1	0	0	0	0	0	0	0	0	0	0	0	0	0
1132	41	1	1		5	1			0	0	1	1	0	0	1	0	0	0	5	0							1	0	1	0	0	1	0	1	1	1	0	0	0	1	1	0	0	0	0	0	0	0	0
1133	79	0	1	0	2	0	2	2	0	0	1	1	0	0	1	1	0	0	5	0							1	0	1	0	0	1	0	1	1	1	1	1	1	1	1	0	0	0	0	0	0	0	0
1134	69	1	1	0	2	0	2	2	0	0	1	1	0	0	1	1	0	0	5	0							1	0	0		0	1	0	1	1	1	0	0	0	0	0	1	0	0	0	0	0	0	0
1135	49	1	0	0	4	1	0		0	0	1	0	0	0	1	1	0	0	5	0							0	1	1	0	0	1	1	1	0	1	0	0	1	1	1	0	0	0	0	1	0	0	0
1136	50	1	1	0	6	1	1		0	0	1	0	0	1	0	0	0	0	5	0							0	1	1	0	0	1	0	0	1	0	0	0	0	0	0	0	0	0	0	0	0	0	0
1137	39	1	1	0	2	0	1		0	1	0	0	0	0	1	0	0	0	5	0							1	0	1	1	0	1	0	1	1	1	0	0	0	0	0	0	0	0	0	0	0	0	0
1138	70	1	1	0	2	0	2		0	0	1	1	0	0	1	1	0	0	5	0							1	0	1	0	0	1	0	1	1	1	1	0	1	0	0	0	0	0	0	0	0	0	0
1139	84	1	1	0	2	0	2	1	0	0	1	1	1	1	1	1	0	0	5	0							1	0	1	0	0	1	1	1	1	1	0	0	1	1	1	0	0	0	0	0	0	0	0
1140	85	0	1	0	2	0	2	1	0	0	1	0	0	1	0	0	0	0	5	0							1	0	1	1	0	1	0	1	1	1	0	1	0	1	1	0	0	0	0	0	0	0	0
1141	77	1	1	0	2	0	2		0	1	1	1	0	1	1	1	0	0	5	0							0	1	1	0	0	1	0	1	1	1	1	1	0	1	1	0	0	0	0	0	0	1	0
1142	79	1	1	0	4	0	2		0	1	1	1	1	0	1	1	0	0	5	0							0	1	1	1	0	1	0	1	1	1	0	1	1	1	1	0	0	0	0	0	0	0	0
1143	61	1	1	0	1	0	1		0	0	1	1	0	0	1	1	0	0	5	0							1	0	0		0	1	0	1	1	1	0	0	1	1	1	0	0	0	1	1	0	0	0
1144	26	0	1	0	4	0	1	2	0	0	1	1	0	0	1	1	0	0	5	0							1	0	0		0	1	0	1	1	1	0	0	1	1	0	0	0	0	1	0	0	0	0
1145	37	0		0	5	1	2		0	0	1	1	0	0	1	1	0	1	5								0	1	0		0			0	0	1	0	0	0	0	0	0	0	0	1	0	0	0	0
1146	48	0	1	0	4	0	0	2	0	0	0	1	1	0	0	1	0	0	5	0							0	0	1	1	0	0	0	0	1	0	0	0	0	0	0	0	0	0	0	0	0	0	0
1147	45	1	1	0	3	0	1		0	0	1	1	0	0	1	0	0	0	5	0							1	0	1	0	0	1	0	1	1	1	0	0	1	1	1	0	0	0	1	0	0	0	0
1148	64	1	1	0	1	0	0		0	0	1	1	0	0	1	1	0	0	5	0							1	0	0		0	1	0	1	1	1	0	0	1	1	1	0	0	0	1	0	0	0	0
1149	86	0	1	0	3	0	2		0	0	1	0	0	0	1	0	0	0	5	0							1	0	0		0	1	0	1	1	1	0	0	0	0	0	0	0	0	0	0	0	0	0
1150	54	0	1	0	3	0	2		0	0	1	0	0	0	1	0	0	0	5	0							1	0	0		0	1	0	1	1	1	0	0	0	0	0	0	0	0	0	0	0	0	0
1151	52	1	1	0	4	0	1		0	0	1	0	0	1	1	1	0	0	5	0							0	1	1	0	0	1	0	1	1	1	0	0	1	1	1	0	0	0	0	0	0	0	0
1152	77	0	1	0	2	0	2		0	0	0	0	0	1	0	0	0	0	5	0							0	1	1	1	0	1	1	1	1	1	0	1	0	1	1	0	0	0	1	0	0	0	0
1153	52	1	1	1	3	1	1		0	0	1	1	0	1	1	1	0	0	5	0							1	0	0		0	1	0	1	1	1	0	0	1	1	1	1	0	0	0	0	0	0	0
1154	52	1	1	1	5	1	0		0	0	1	0	0	0	1	1	0	0	5	0							1	0	0		0			1	0	1	0	0	1	0	0	0	0	0	0	0	1	0	0
1155	87	0	1	0	1	0	2		1	0	1	0	0	0	1	1	0	0	5	0							1	0	1	1	0	1	1	1	1	1	0	0	1	0	0	0	0	0	1	0	0	0	0
1156	60	1	1	0	3	0	2	2	1	0	1	0	0	0	1	1	0	0	5	0							0	0	0		0			1	0	0	0	0	0	0	0	0	0	0	1	0	0	0	0
1157	54	1	1	0	1	0	2	1	0	1	1	1	1	1	1	1	0	0	5	0							0	0	1	1	0	1	1	1	1	1	1	1	0	1	1	0	0	0	0	0	0	0	0
1158	65	0	1	0	5	0	2		0	0	1	1	1	0	1	1	0	0	5	0							1	0	1	0	0	1	1	1	1	1	1	0	1	1	1	0	0	0	1	0	0	0	0
1159	65	0	1	0	1	0	2	2	0	0	1	0	0	0	1	1	0	0	5	0							1	0	0		0			0	0	0	0	1	0	0	0	0	0	0	0	0	0	0	0
1160	64	1	1	0	2	0	2	2	0	0	1	0	0	0	1	1	0	0	5	0							1	0	0		0	1	0	1	1	1	1	1	1	1	1	1	0	0	0	0	0	0	0
1161	49	1	1	0	2	0	1		0	0	1	1	0	0	1	1	0	0	5	0							0	1	0		0	1	0	1	1	1	0	0	1	1	0	0	0	0	1	0	0	0	0
1162	53	1	1	0	2	1	1		0	0	1	0	0	0	1	0	0	0	5	0							1	0	1	1	0	1	1	1	1	1	0	0	1	1	1	0	0	0	1	0	0	0	0
1163	71	0	0	0	3	0	2		0	0	1	0	0	0	1	0	0	0	5	0							1	0	1	0	0	1	0	1	1	1	0	1	1	1	0	0	0	0	0	0	0	0	0
1164	62	0	1	0	2	0	0		0	0	1	0	0	0	1	0	0	0	5	0							1	0	1	0	0	0	0	1	1	1	0	0	1	1	1	0	0	0	0	0	0	0	0
1165	41	0	1	0	1	1	0		0	0	1	0	0	1	1	0	0	1	5	0							0	1	1	0	0	1	0	1	1	1	0	0	1	1	1	0	0	0	1	0	0	0	0
1166	36	0	0	0	1	0	2		0	0	0	1	0	1	1	1	0	1	5	0							0	1	0		1	1	0	0	1	1	0	0	0	0	0	0	0	0	0	1	1	1	0
1167	72	1	0	1	3	0	2		0	0	1	0	0	0	1	1	0	0	5	0							0	1	1	0	0	1	1	1	1	1	1	0	0	0	0	0	0	0	0	0	0	0	0
1168	29	1	1	0	5	0	2	2	0	0	1	0	0	0	1	0	0	0	5	0							1	0	0		0	0	0	1	0	0	0	0	0	0	0	0	0	0	1	0	0	0	0
1169	40	1	1	0	3	0	2	2	0	0	1	0	0	0	1	1	0	0	5	0							0	0	1	0	0	1	0	1	0	1	0	0	1	1	1	0	0	0	0	0	0	0	0
1170	33	0	1	0	2	0	1		1	0	1	0	0	0	1	1	0	0	5	0							1	0	1	0	0	1	0	1	1	1	1	0	1	1	1	0	0	0	0	0	0	0	0
1171	53	1	1	0	3	0	1		0	0	1	0	0	0	1	1	0	0	5	0							1	0	1	0	0	1	0	1	1	1	0	1	1	1	1	0	0	0	0	0	0	0	0
1172	71	1	1	0	2	0	2		0	1	0	1	1	0	1	1	0	0	5	0							1	0	0		0	1	0	1	1	1	0	0	1	1	1	1	0	0	0	0	0	0	0
1173	58	1	1	0	2	1	2	2	0	0	1	1	1	0	1	1	0	0	5	0							1	0	0		0	1	0	1	0	1	1	0	1	0	0	0	0	0	1	0	0	0	0
1174	60	1	1	0	1	0	2		0	1	0	0	0	1	0	0	0	0	5	0							0	1	1	1	0	1	0	1	1	1	1	1	1	1	1	0	0	0	0	0	0	0	0
1175	58	1	1	0	4	0	1		0	0	0	1	0	0	1	0	0	0	5	0							1	0	0		0	1	0	1	1	1	0	0	1	1	1	0	0	0	0	0	0	0	0
1176	36	1	1	0	3	1	1		0	0	1	1	0	0	1	1	0	0	5	0							1	0	1	0	0	1	1	1	0	1	1	0	1	0	0	0	1	0	0	0	0	0	0
1177	45	0	1	0	4	1	0	2	0	0	1	0	0	0	1	0	0	0	5	0							0	0	0		0	0	0	1	0	0	0	0	0	0	0	0	0	1	0	0	0	0	0
1178	38	0	1	0	3	1	1		0	0	1	1	0	0	1	1	0	1	5	1	4	5	5	4	4	5	1	0	1	0	0	1	0	1	1	1	0	0	1	1	1	0	0	0	1	0	0	0	0
1179	62	1	1	0	2	0	1		0	0	1	1	0	1	1	0	0	0	5	0							1	0	1	1	0	1	0	1	1	1	1	0	1	1	0	0	0	0	0	0	0	0	0
1180	33	0	1	0	3	1	0		0	0	1	1	0	0	1	1	0	1	5	0							1	0	0		0			0	0	0	0	0	1	0	0	0	0	0	1	0	1	0	0
1181	27	1	1	0		0	0		0	0	1	0	0	0	1	0	0	0	5	0							0	1	0		0			0	0	0	1	0	0	0	0	0	0	0	1	0	0	0	0
1182	38	1	1	0	6	0	2		1	0	1	1	0	0	1	1	0	0	5	0							1	0	1	0	0	1	1	1	1	1	0	0	1	1	0	0	0	0	1	0	0	0	0
1183	43	0	1	0	1	1	2	1	0	0	1	1	0	0	1	0	1	0	5	0							0	0	1	1	0	0	0	0	0	1	0	0	1	0	0	0	0	0	1	0	0	0	0
1184	68	0	1	0	4	0	1	2	0	0	1	1	0	0	1	1	0	0	5	0							0	0	1	1	0	1	0	1	1	1	0	0	1	1	0	0	0	0	0	0	0	0	0
1185	55	0	1	0	2	0	1		0	0	1	0	0	0	1	1	0	0	5	0							0	1	1	0	0	1	0	1	1	1	0	1	1	1	1	0	0	0	0	0	0	0	0
1186	43	0	1	0	4	1	2	2	0	0	1	0	0	0	1	1	0	0	5	0							1	0	1	0	0	1	1	1	1	1	0	0	1	1	0	0	0	0	0	0	0	0	0
1187	58	0	1	1	2	0	2		0	1	1	1	0	1	1	0	0	0	5	0							1	0	0		0	1	0	1	1	1	0	0	0	1	0	0	0	0	0	0	0	0	0
1188	78	0	1	0	2	0	2		0	0	0	1	0	0	1	0	0	0	5	0							1	0	1	1	0	1	0	1	0	0	0	0	0	0	0	0	0	0	0	0	0	0	0
1189	70	0	1	0	1	1	0	1	0	0	1	0	0	0	0	1	0	0	5	0							0	0	1	1	0	1	0	1	1	1	0	0	1	1	1	0	0	0	0	0	0	0	0
1190	60	1	1	0	3	0	0		0	1	1	1	0	1	1	1	0	0	5	0							1	0	1	1	0	1	0	1	1	1	1	0	1	1	1	0	0	0	0	0	0	0	1
1191	57	1	1	0	3	0	1		0	0	1	1	1	0	1	1	0	0	5	0							0	1	0		0	1	0	1	1	1	0	0	1	1	1	0	0	0	0	0	0	0	0
1192	59	1	1	0	2	0	1	2	0	0	1	0	0	0	1	1	0	0	5	0							1	0	0		0	1	1	1	1	1	0	0	1	1	1	0	0	0	0	0	0	0	0
1193	48	1	1	0	4	0	2	2	0	0	1	0	0	0	1	0	0	0	5	0							0	0	0		0	1	0	1	1	1	0	0	1	0	0	0	0	0	0	0	0	0	0
1194	34	1	1	0	3	1	2		0	0	1	0	0	0	1	0	0	0	5	0							1	0	1	0	0	1	0	1	1	1	0	0	1	1	0	0	0	0	1	0	0	0	0
1195	33	1	1	0	2	0	0		0	0	1	0	0	0	1	0	0	0	5	0							1	0	1	0	0			1	1	1	0	0	1	1	0	0	0	0	1	0	0	0	0
1196	61	1	1	0	2	0	1	2	0	1	1	0	0	1	1	0	0	0	5	0							0	0	1	1	0	1	0	1	1	1	0	0	1	0	0	0	0	0	1	0	0	0	0
1197	38	1	1	0	3	1	2		0	1	0	0	0	0	1	0	0	0	5	0							1	0	1	1	0	1	1	1	1	1	0	0	0	0	0	0	0	0	0	0	0	0	0
1198	63	0	1	0	2	1	1		0	0	0	1	0	0	1	0	0	0	5	0							1	0	1	1	0	1	0	1	0	1	0	0	0	0	0	0	0	0	0	0	0	0	0
1199	58	1	1	0	5	1	1	2	0	0	1	1	0	0	1	0	0	0	5	0							0	0	1	0	0	1	0	1	0	1	0	0	1	1	0	0	0	0	0	0	0	0	0
1200	32	1	1	0	5	1	2		0	0	1	0	0	0	1	0	0	0	5	0							0	1	0		0	0	0	1	1	1	0	0	1	1	1	0	1	0	0	0	0	0	0
1201	61	0	1		1	0	0		0	0	0	0	0	0	1	1	0	0	5	0							1	0	0		0	1	0	1	1	1	0	0	1	1	1	0	0	0	0	0	0	0	0
1202	34	1	1	0	3	1	2		0	0	1	0	0	0	1	0	0	0	5	0							1	0	1	0	0	1	0	1	1	1	0	0	0	0	0	0	0	0	0	0	0	0	0
1203	59	1	1	0	2	0	1		0	0	1	0	0	0	1	0	0	0	5	0							1	0	0		0	1	0	1	1	1	0	1	1	1	1	0	0	0	0	0	0	0	0
1204	23	0	1	0	3	1	1		0	0	1	0	0	0	1	1	0	0	5	0							1	0	1	0	0	1	0	1	0	1	0	0	1	1	1	0	1	0	1	0	1	1	0
1205	78	0	1	0	2	1	2		0	0	1	1	1	0	1	1	0	0	5	0							0	1	1	1	0	1	0	1	0	1	0	0	0	0	0	0	0	0	1	0	0	0	0
1206	75	1	0	0	2	0	2		0	0	1	1	1	0	1	0	0	0	5	0							0	1	0		0	1	1	1	0	1	0	0	0	0	0	0	0	0	0	0	0	0	0
1207	47	1	1	0	3	0	2		0	0	1	0	0	0	1	0	0	0	5	0							1	0	1	0	0	1	0	1	1	1	0	0	1	0	0	0	0	0	0	0	0	0	0
1208	72	1	1	0	3	0	2		0	0	0	1	0	0	1	0	0	0	5	0							1	0	1	1	0	1	1	1	0	1	0	1	0	0	0	0	0	0	1	0	0	0	0
1209	32	1	1	0	9	1	2		0	0	1	1	0	0	1	1	0	0	5	0							1	0	0		0	1	0	1	1	1	1	0	1	1	1	0	0	0	0	0	0	0	0
1210	54	1	1	0	5	1	2	2	0	0	1	0	0	0	1	1	0	0	5	0							0	0	1	0	0	1	0	1	1	1	0	0	1	1	0	0	0	0	0	0	0	0	0
1211	85	1	1	0	3	0	2		0	0	1	0	0	0	1	0	0	0	5	0							1	0	0		0	1	0	1	1	1	0	0	1	0	0	0	0	0	0	0	0	0	0
1212	64	0	1	0	1	0	2		0	0	1	0	0	1	1	1	0	0	5	0							1	0	1	0	0	1	0	1	1	1	0	0	1	1	0	0	0	0	0	0	0	0	0
1213	59	1	1	0	3	0	1	2	0	0	1	0	0	0	0	1	0	0	5	0							0	0	0		0	1	0	1	0	0	0	0	0	0	0	0	0	0	0	0	0	0	1
1214	44	0	1	1	1	0	0		0	0	1	1	0	0	1	1	0	0	5	0							0	1	0		1			0	0	0	0	0	0	0	0	0	0	0	1	1	0	0	0
1215	40	1	1	0	3	1	2		0	1	1	0	0	0	1	1	0	0	5	0							1	0	1	0	0	1	0	1	0	1	1	0	1	0	0	0	0	0	0	0	0	0	0
1216	56	1	1	0	2	1	2		1	0	1	0	0	1	1	1	0	0	5	0							0	1	1	1	0	0	0	1	1	1	0	0	1	1	1	0	0	0	0	0	0	0	0
1217	82	0	1	0	2	0	2		0	0	1	0	0	1	1	1	0	0	5	0							1	0	1	1	0	1	0	1	0	1	1	0	1	0	0	0	0	0	0	0	0	0	1
1218	22	1	1	0	6	0	2		0	0	1	0	0	1	1	1	0	0	5	0							0	1	1	1	0	1	0	1	1	1	1	0	0	0	0	0	1	0	1	0	1	0	0
1219	76	0	1	0	5	0	2		0	0	1	0	0	0	1	0	0	0	5	0							1	0	1	1	1	1	1	1	1	1	0	0	1	0	0	0	0	0	0	0	0	0	0
1220	55	1	1	0	1	0	1		0	0	1	0	0	0	1	0	0	0	5	0							1	0	1	1	0	1	1	1	1	1	0	0	1	0	0	0	0	0	0	0	0	0	0
1221	70	0	1	0	5	0	2	2	0	1	1	1	1	0	1	0	0	0	5	0							0	0	1	1	0	1	1	1	1	1	0	0	0	0	0	0	0	0	0	0	0	0	0
1222	69	1	1	0	5	0	2	2	0	0	0	1	0	0	1	1	0	0	4	0							1	0	1	1	0	1	1	1	1	1	1	1	1	1	1	0	0	0	0	0	0	0	0
1223	66	1	1	1	1	0	2		0	0	1	0	0	0	1	1	0	0	5	0							1	0	1	1	0	1	0	0	0	1	0	0	0	0	0	0	0	0	0	0	0	0	0
1224	33	0	1	0	4	1	0		0	0	1	1	0	0	1	1	0	0	5	0							0	1	1	0	0	1	0	1	0	1	0	0	0	0	0	0	0	1	1	0	0	0	0
1225	78	0	1	1	2	1	2		0	0	1	1	0	1	1	1	0	0	5	0							1	0	1	1	0	1	1	1	1	1	1	1	1	1	1	1	0	0	0	0	0	0	0
1226	67	1	1	0	2	0	2		0	0	0	1	1	1	1	1	0	0	5	0							1	0	1	1	0	1	1	1	0	1	0	0	0	0	0	0	0	0	0	0	0	0	1
1227	21	0	1	0	6	0	1	2	0	0	1	0	0	0	0	0	0	1	4	1	5	5	5	5	4	5	0	0	0		0	1	0	1	0	0	0	0	0	0	0	0	1	0	0	0	0	0	0
1228	56	0	1	0	1	1	1		0	0	1	0	0	1	1	0	0	0	5	0							0	1	0		0	1	0	1	1	1	1	1	1	1	1	0	0	0	0	0	0	0	0
1229	40	1	1	0	5	1	2		1	0	1	0	0	0	1	1	0	0	5	0							1	0	0		0	1	0	1	1	1	0	0	1	1	1	1	0	0	1	0	0	1	0
1230	75	0	1	0	2	0	2		0	0	0	0	0	0	1	0	0	0	5	0							0	1	0		0	1	0	0	0	1	0	1	0	0	0	0	0	0	0	0	0	0	0
1231	72	1	1	0	2	0	2		0	1	0	0	0	0	1	0	0	0	5	0							0	1	0		0	1	0	1	0	0	0	0	1	0	0	0	0	0	0	0	0	0	0
1232	74	0	1	0	4	0	2		0	0	1	0	0	1	1	0	0	0	5	0							0	1	1	1	0	1	0	1	1	1	1	1	0	0	0	0	0	0	0	0	0	0	0
1233	42	0	1	1	2	1	0		0	0	1	0	0	0	1	1	0	1	5	0							0	1	1	1	0	1	0	1	0	1	0	0	1	0	0	0	0	0	0	0	0	0	0
1234	51	0	1	0	4	1	1		0	0	1	0	0	0	1	0	0	0	5	0							1	0	1	0	0	0	0	1	1	1	1	0	0	0	0	0	0	0	1	0	1	0	0
1235	46	1	1	0	4	1	1		0	0	1	0	0	0	1	0	0	0	5	0							1	0	0		0	0	0	1	1	1	1	1	1	1	1	0	0	0	0	0	0	0	0
1236	63	1	1	1	1	0	1		0	0	1	0	0	0	1	0	0	0	5	0							1	0	0		0	1	0	1	1	1	0	0	1	0	0	0	0	0	0	0	0	0	0
1237	35	1	1	0	8	1	1		0	0	1	1	0	0	1	1	0	0	5	0							1	0	1	0	0	1	0	1	1	1	0	0	0	0	0	0	0	0	0	0	0	0	0
1238	30	1	1	0	7	0	2		0	0	1	0	0	0	1	0	0	0	5	0							1	0	1	0	0	1	0	0	0	1	0	0	0	0	0	0	0	0	0	0	1	0	0
1239	59	0	1	0	1	0	2		0	0	1	0	0	0	1	1	0	1	5	0							1	0	1	0	1			0	0	0	0	0	0	0	0	0	0	0	0	0	0	0	0
1240	59	1	1	0	3	0	0		0	0	1	1	0	0	1	1	0	0	5	0							1	0	1	0	0	1	0	1	1	1	0	1	1	1	1	0	0	0	1	0	1	0	1
1241	63	1	1	0	2	0	1		0	0	1	0	0	0	1	1	0	0	5	0							1	0	1	1	0	1	0	1	0	1	0	0	0	0	1	0	0	0	0	0	0	0	0
1242	30	0	1	0	3	0	0	2	0	1	1	0	0	0	1	1	0	0	5	0							0	0	0		0			1	0	0	0	0	0	0	0	0	0	0	1	0	0	0	0
1243	62	0	1	1	1	1	0		0	0	1	1	1	1	1	1	0	0	5	1	4	5	5	5	5	5	1	0	1	0	0			1	1	1	0	0	1	1	0	1	0	0	1	1	1	1	1
1244	75	1	1	0	2	1	2		0	0	1	0	0	0	1	0	0	0	5	0							1	0	1	1	0	1	0	1	1	1	1	1	1	1	1	0	0	0	0	0	0	0	0
1245	48	1	1	0	5	1	0		1	0	1	1	0	0	1	1	0	0	5	0							1	0	0		0	1	0	1	1	1	0	0	1	1	0	0	0	0	0	0	0	0	0
1246	63	0	1	0	2	0	0		0	0	1	0	0	0	1	0	0	0	5	0							1	0	1	0	0	1	0	0	0	1	0	0	1	0	1	0	0	0	0	0	0	0	0
1247	59	1	1	0	1	0	1		0	0	1	1	0	0	1	1	0	0	5	0							1	0	1	0	0	1	0	1	1	1	0	0	1	1	1	0	0	0	1	0	1	0	0
1248	44	1	1	0	3	0	1		0	0	1	0	0	0	1	0	0	0	5	0							1	0	1	0	0	1	0	1	1	1	0	0	1	0	0	0	1	0	0	0	0	0	0
1249	36	0	1	1	2	0	0		0	0	1	0	0	1	1	1	0	0	5	0							1	0	0		0			0	0	1	0	0	0	0	0	0	0	0	0	0	1	0	0
1250	62	1	1	0	1	0	2		0	0	1	0	0	1	1	1	0	0	5	0							1	0	1	0	0			1	1	1	0	0	1	1	1	0	0	1	0	0	0	0	0
1251	59	0	1	0	1	0	2		0	0	1	0	0	1	1	1	1	1	5	0							0	1	1	1	0	1		1	1	1	1	0	1	1	0	0	0	0	0	0	0	0	0
1252	53	1	1	0	2	0	2		0	0	0	1	0	1	1	1	0	0	5	0							1	0	1	0	0	1		0	0	0	1	0	1	0	0	0	0	0	1	0	1	0	0
1253	58	1	1	0	1	0	2		0	1	1	1	1	1	1	1	1	1	5	0							0	1	1	1	0	1		0	0	0	0	0	1	0	0	0	0	0	0	0	0	0	0
1254	62	0	1	0	2	1	2		0	0	1	0	0	0	1	0	0	0	5	0							0	1	0		0			0	0	1	0	0	1	0	0	0	0	0	0	0	1	0	0
1255	63	1	1	0	4	0	2		0	0	0	0	0	1	1	0	1	0	5	0							1	0	1	0	0	1		1	1	1	1	1	0	0	0	0	0	0	0	0	0	0	1
1256	51	0	1	0	2	1	0		0	0	1	0	0	1	1	0	0	0	5	0							0	1	0		0	1		0	0	1	0	0	1	0	0	0	0	0	0	0	0	0	0
1257	62	0	0	0	1	0	2		0	0	1	1	0	1	1	1	0	0	5	0							0	1	1	1	0	1		0	0	1	0	0	1	0	0	0	1	0	0	0	0	0	0
1258	55	0	0	1	1	1	2		0	0	1	0	0	0	1	0	1	0	5	0							1	0	1	1	0	1		0	1	1	0	0	0	0	0	0	0	0	0	0	0	0	0
1259	63	0	1	1	1	0	0		0	0	1	1	0	1	1	1	0	1	1	0							0	1	0		0	1		0	1	1	0	0	1	1	0	0	0	0	0	0	0	0	0
1260	63	0	1	0	3	1	1		0	0	1	0	0	1	1	1	0	0	5	0							1	0	1	0	0	1		1	1	1	0	1	1	1	0	0	0	0	0	0	0	0	0
1261	56	0	1	1	1	0	0		0	0	1	1	1	0	1	1	0	1	5	0							1	0	1	0	0			1	0	1	0	0	0	0	0	0	0	0	1	0	0	0	0
1262	58	1	1	0	1	0	2		0	0	1	0	0	1	1	1	0	0	5	0							0	1	1	0	0	1		0	0	1	0	0	1	1	0	0	0	0	0	0	0	1	0
1263	39	0	1	0	3	0	2		0	0	1	0	0	0	1	0	0	0	5	0							0	1	0		0			0	0	1	0	0	0	0	0	0	0	0	0	0	0	1	0
1264	64	1	1	0	1	0	2		0	1	1	1	0	1	1	1	0	0	5	0							1	0	0		0	1	0	1	1	1	1	0	1	1	0	0	0	0	1	0	0	0	0
1265	27	1	1	1	4	0	2		0	0	1	0	0	1	1	1	0	0	5	0							0	1	1	1	0	1		1	0	1	0	0	1	0	0	0	0	0	0	0	0	0	0
1266	42	1	1	0	3	0	2		0	1	0	0	0	0	1	1	0	0	5	0							0	1	0		0	1		1	1	1	1	0	0	0	0	0	1	0	0	0	0	0	1
1267	27	0	1	0	3	1	1	2	0	0	1	0	0	0	1	0	0	0	5	0							0	0	1	0	0	1		1	0	0	0	0	0	0	0	0	0	0	0	0	1	0	0
1268	51	1	1	0	2	1	1	2	0	0	1	0	0	0	1	1	0	0	5	0							0	1	0		0	1		0	0	1	0	0	0	0	0	0	0	0	0	0	0	0	0
1269	38	1	1	0	2	0	2		0	0	1	0	0	1	1	1	0	0	5	0							0	1	0		0	1		1	1	1	0	1	1	0	1	0	0	0	0	0	0	0	0
1270	72	0	1	0	1	0	2		0	1	0	0	0	1	1	1	1	0	5	0							0	1	0		0	1		1	1	1	1	1	1	1	1	0	1	1	1	1	1	1	0
1271	49	1	0	0	5	1	1	2	0	0	1	1	0	1	1	1	0	0	5	0							1	0	0		0	1		1	0	1	0	0	1	0	0	0	0	0	1	0	0	0	0
1272	57	1	1	0	2	0	1		0	0	1	0	0	0	1	1	0	0	5	0							1	0	0		0	1		0	0	1	0	0	1	0	0	0	0	0	0	0	1	0	0
1273	42	0	0	0	2	1	1		0	0	1	0	0	1	1	1	0	1	5	0							1	0	1	0	0	1		1	1	1	0	1	1	1	1	0	0	0	0	1	1	0	1
1274	51	1	1	0	1	1	0		0	0	1	0	0	0	1	0	0	0	5	0							1	0	0		0	1		0	0	1	0	0	1	1	0	0	0	0	0	0	0	0	0
1275	52	1	0	0	5	0	0		0	0	1	0	0	0	1	0	0	0	5	0							1	0	0		0	1		1	1	1	0	0	1	1	0	0	0	0	0	0	0	0	0
1276	43	1	1	0	3	1	2		0	0	1	0	0	1	1	1	0	0	5	0							1	0	1	0	0			1	1	1	0	1	1	1	1	0	1	0	0	0	0	0	0
1277	59	0	1	0	1	0	2		0	0	1	0	0	1	1	1	0	0	5	0							1	0	1	1	0	1		1	1	1	0	0	1	1	1	1	0	0	0	0	0	0	0
1278	56	0	1	0	4	1	2		0	0	0	0	1	0	1	0	0	0	5	0							1	0	1	0	0	1		1	0	0	0	0	0	1	0	0	1	0	0	0	0	0	0
1279	65	1	1	0	1	0	2		0	0	0	0	0	1	1	1	0	1	5	0							1	0	1	0	0	1	0	0	0	1	0	0	1	1	1	0	0	0	1	1	0	0	0
1280	39	0	1	0	6	0	2		0	0	1	0	0	0	1	0	1	0	5	0							0	1	1	0	1			0	0	1	0	0	0	0	0	0	0	0	0	0	0	0	0
1281	39	0	1	1	7	1	1		0	0	1	0	0	0	1	1	0	1	5	0							0	1	0		0			0	0	0	0	0	0	0	0	0	0	0	0	0	1	0	0
1282	66	0	1	0	2	0	2		0	0	0	1	0	0	1	0	0	0	5	0							0	1	0		0			0	0	0	0	0	0	0	1	0	0	1	0	0	0	0	0
1283	57	0	1	0	2	0	2		0	0	1	0	0	1	1	1	0	1	5	0							1	0	1	1	0	1	0	1	1	1	1	0	1	1	1	1	0	1	0	0	1	0	1
1284	63	0	1	0	1	0	2		0	0	1	1	0	1	1	1	0	0	5	0							0	1	1	1	0	1	0	1	1	1	0	0	1	1	1	0	0	0	0	0	0	0	0
1285	22	0	1	0	3	0	1	2	0	0	1	0	0	0	1	0	0	0	5	0							0	0	0		0	1	0	1	0	1	0	0	1	0	0	0	0	0	0	0	0	0	0
1286	65	0	1	0	4	0	2	2	0	0	1	0	0	0	1	0	0	0	5	0							0	0	1	1	0	1	0	1	0	1	0	0	1	1	0	0	0	0	0	0	0	0	0
1287	33	0	1	0	2	1	0		0	0	1	0	1	1	1	1	0	1	5	0							0	1	0		0			0	0	1	0	0	0	0	0	0	0	0	1	0	0	0	0
1288	60	0	1	1	6	1	0		1	0	1	0	0	1	1	1	0	1	5	0							1	0	0		0			1	1	1	0	1	1	0	0	0	0	0	1	0	0	0	0
1289	68	1	1	0	4	0	2	1	0	0	1	0	0	1	1	1	0	0	5	0							1	0	1	0	1	1	0	1	0	1	0	0	1	1	0	0	0	0	0	0	0	0	0
1290	37	1	0	0	3	1	1	2	0	0	0	0	0	0	1	1	0	0	5	0							0	0	0		0			1	1	1	0	0	1	1	0	0	0	0	0	0	0	0	0
1291	54	0	1	0	1	0	2		1	0	1	0	0	1	1	1	0	0	5	0							0	1	0		0	0	0	0	0	1	0	0	1	0	0	0	1	0	0	0	0	0	0
1292	41	1	1	0	3	0	1		0	0	1	0	0	0	1	0	0	0	5	0							1	0	1	1	1			0	0	0	0	0	0	0	0	0	0	0	0	0	0	0	0
1293	53	0	1	0	1	1	0		0	0	1	0	0	0	1	0	0	0	5	0							1	0	0		0			0	0	1	0	0	0	0	0	0	0	0	1	1	1	0	0
1294	66	1	1	0	3	0	2	2	0	0	1	0	0	0	1	0	0	0	5	0							1	0	1	0	0	1	0	0	0	1	0	0	0	0	0	0	0	0	0	0	1	0	0
1295	61	0	1	1	1	0	1		0	0	1	0	0	1	1	1	0	1	5	0							0	1	1	0	0	1	0	1	1	1	0	1	1	1	1	0	0	0	0	0	0	0	0
1296	56	1	1	0	1	0	2		0	1	1	0	0	1	1	1	0	0	5	0							1	0	1	0	0	1	0	1	0	1	0	0	1	1	1	0	0	0	0	0	0	0	0
1297	62	1	1	0	1	0	2		0	0	1	0	0	0	0	0	1	0	5	0							1	0	1	0	0	1	0	1	1	1	1	1	1	1	1	0	0	0	1	0	0	0	0
1298	52	1	1	0	1	0	2		0	0	1	0	0	1	1	1	0	0	5	0							1	0	1	1	0	1	1	1	1	1	0	0	1	1	1	0	0	0	0	0	0	0	0
1299	41	0	1	0	1	1	0		0	0	1	1	1	0	1	1	0	0	5	0							0	1	0		0	0	0	1	1	1	0	0	1	0	0	0	0	0	1	0	0	0	0
1300	79	1	0	0	2	0	2		0	1	1	0	0	0	1	0	0	0	5	0							0	1	1	0	0	1	0	1	0	1	0	1	1	1	0	0	0	0	0	0	0	0	0
1301	24	1	1	0	4	0	1	1	0	0	0	0	1	0	1	1	0	1	5	0							0	0	0		1			1	1	1	0	0	0	1	0	0	0	0	0	0	0	0	0
1302	66	1	1	0	6	1	1		0	0	1	0	0	0	1	1	0	0	5	0							1	0	0		0	1	0	0	0	1	0	0	0	0	0	0	0	0	0	0	0	0	0
1303	60	0	1	0	1	0	2		0	0	1	1	0	1	1	1	1	1	5	0							1	0	0		0	1	0	1	1	1	1	1	1	1	1	0	0	0	0	0	0	0	0
1304	64	0	1	0	1	1	0		0	0	1	0	0	0	1	1	0	0	5	0							1	0	1	0	0	1	1	1	1	0	0	0	0	0	1	0	0	0	0	0	0	0	0
1305	62	0	1	1	1	0	2		0	1	1	1	0	1	1	1	1	1	5	0							1	0	1	0	0	1	0	1	1	1	1	1	1	1	1	0	0	0	0	0	0	0	0
1306	35	1	1	0	1	0	1		0	0	1	0	0	1	0	0	0	0	5	0							1	0	0		1			0	0	0	0	0	0	0	0	0	0	0	0	0	0	0	0
1307	56	1	1	0	5	1	2		0	0	1	0	0	0	1	0	0	1	5	1	4	5	5	5	5	5	1	0	0		1			0	0	0	0	0	0	0	0	0	0	0	0	0	1	0	0
1308	26	0	1	0	2	0	0		0	1	1	0	0	1	1	1	0	0	5	0							0	1	0		1			0	0	0	0	0	0	0	0	0	0	1	1	0	1	1	0
1309	68	1	1	0	3	0	0		0	0	1	0	0	0	1	0	0	0	5	0							1	0	1	1	0	1	0	0	0	1	0	0	1	0	0	0	0	0	0	0	0	0	0
1310	68	1	1	0	4	1	2		0	0	1	0	0	0	1	1	0	0	5	0							1	0	0		1	1	0	0	0	0	0	0	0	0	0	0	0	0	0	0	0	0	0
1311	50	1	1	0	3	1	1		0	1	0	0	0	0	1	0	0	0	5	0							1	0	1	1	0	1	0	0	0	0	0	0	1	0	0	0	0	0	0	0	0	0	0
1312	53	0	1	0	1	0	2		0	0	1	0	0	0	1	0	0	0	5	0							0	1	1	1	0	1	0	0	0	0	0	0	1	0	0	0	0	0	0	0	0	0	0
1313	68	0	1	0	1	0	0		0	0	1	1	0	1	1	1	0	1	5	0							0	1	1	0	0	1	0	1	1	1	1	0	1	1	1	0	0	0	0	0	0	0	0
1314	49	0	1	0	1	1	1		0	0	1	0	0	0	1	0	0	1	5	0							1	0	0		0			1	1	0	0	0	0	0	0	0	0	0	0	0	0	1	0
1315	45	1	1	0	3	0	0		0	0	1	0	0	0	1	0	0	0	5	0							1	0	0		0	1	0	0	0	1	0	0	1	0	0	0	0	0	1	0	0	0	0
1316	52	0	1	0	2	1	0		0	0	1	1	0	1	1	1	0	0	5	0							0	1	1	0	1	1	0	1	1	1	0	0	1	1	1	0	0	0	0	0	0	0	0
1317	23	0	0	0	3	0	1		0	1	1	1	1	0	1	1	0	0	5	0							1	0	1	0	0	1	1	1	1	1	0	0	0	0	0	0	0	0	0	0	0	0	1
1318	71	1	1	0	2	0	2		0	0	1	0	0	0	1	0	0	0	5	0							1	0	1	0	0	1	0	0	0	1	0	0	0	0	0	0	0	0	0	0	0	0	0
1319	75	0	1	0	3	0	2		0	0	1	0	0	1	1	1	0	0	5	0							0	1	0		0	1	1	1	1	1	1	1	0	0	0	0	1	0	0	0	0	0	1
1320	64	0	1	0	1	0	2		0	0	1	0	0	1	1	0	1	0	5	0							0	1	1	1	0	0	0	0	0	1	1	1	1	0	0	0	0	0	0	0	1	0	0
1321	57	1	1	0	1	0	0		0	0	1	0	0	0	1	0	0	0	5	0							1	0	1	0	1	1	0	0	0	1	0	0	1	0	0	0	0	0	0	0	0	0	0
1322	61	1	1	0	3	0	2		0	0	1	0	0	0	1	0	0	0	5	0							1	0	1	0	1	1	0	1	1	1	0	0	0	0	0	0	0	0	0	0	0	0	0
1323	56	0	0	0	1	0	2		0	0	1	0	0	1	1	1	0	1	5	0							0	1	1	1	0	1	0	1	1	1	0	1	1	1	1	0	1	1	1	0	1	0	0
1324	49	1	1	1	2	1	0		0	0	1	0	0	1	1	1	0	1	5	0							1	0	0		0	1	0	0	0	0	0	0	1	0	0	0	0	0	0	0	0	0	0
1325	46	1	1	1	2	0	0		0	0	0	1	0	0	1	0	0	1	3	0							0	1	1	0	0	1	1	1	1	1	0	0	0	0	0	0	0	0	1	0	0	0	0
1326	39	0	1	1	3	1	0		0	0	1	1	0	1	1	1	0	1	5	0							1	0	1	0	0	1	0	1	1	1	0	0	1	0	0	0	0	0	0	0	0	0	0
1327	52	0	0	0	2	0	2		0	0	1	1	1	1	1	1	1	0	5	0							1	0	0		0	1	0	1	1	1	1	0	1	1	1	0	0	0	0	0	0	0	0
1328	56	0	1	0	1	1	2		0	0	0	1	0	1	1	1	0	1	5	0							1	0	1	0	0	1	0	0	1	1	0	0	1	1	0	0	0	0	0	0	0	0	0
1329	39	1	1	0	1	0	0	2	0	0	0	1	0	0	1	1	0	1	5	0							1	0	1	0	0			1	1	1	0	0	0	1	0	0	0	1	1	0	1	0	0
1330	71	1	1	0	3	0	0		0	0	1	0	0	0	1	1	0	0	5	1	2	5	5	5	5	5	1	0	0		0			1	1	1	0	1	1	1	1	0	0	0	1	0	1	1	1
1331	59	0	1	0	3	0	2		0	0	1	0	0	0	1	1	1	0	5	0							1	0	1	1	0	1	0	0	0	1	0	0	0	0	0	0	0	0	0	0	0	0	0
1332	66	1	0	1	1	0	0		0	0	1	0	0	1	1	1	0	0	5	1	2	5	5	5	5	5	0	1	0		1	1	0	1	1	1	1	0	1	1	1	0	0	0	1	1	1	0	0
1333	46	1	1	0	4	1	2		0	0	1	0	0	0	1	0	0	0	5	0							1	0	1	1	0	1	0	0	0	1	0	0	0	1	0	0	0	0	0	0	0	0	0
1334	54	1	1	0	2	1	1		0	0	1	0	0	0	1	0	0	0	5	0							1	0	0		0	1	1	0	0	0	0	0	1	0	0	0	0	0	1	0	0	0	0
1335	69	1	1	0	1	0	2	2	0	0	1	1	0	0	1	0	0	0	5	0							0	0	0		0	1	0	0	0	1	1	1	1	0	0	0	1	0	0	0	0	0	0
1336	58	1	1	0	2	0	2		0	0	1	1	0	1	1	1	0	0	5	0							0	1	0		1	1	0	1	1	1	0	0	1	1	1	0	0	0	1	0	0	0	0
1337	59	0	1	0	2	0	2		0	0	1	0	0	1	1	0	0	1	5	0							1	0	0		1			0	0	1	0	0	1	0	0	0	0	0	1	1	1	1	0
1338	52	1	1	0	3	0	0		0	0	1	0	0	0	1	1	0	0	5	0							1	0	1	0	1	1	0	0	1	0	0	0	1	1	0	0	0	0	0	0	0	0	0
1339	40	0	1	0	2	0	1		0	0	1	1	0	0	1	1	1	0	5	0							0	1	0		0	1	0	0	0	1	1	1	1	0	0	0	0	0	1	0	0	0	0
1340	60	1	1	0	2	0	2		0	0	0	1	0	0	1	0	0	0	5	0							1	0	0		0	1	0	0	0	1	0	0	0	0	0	0	0	0	1	0	0	0	0
1341	43	0	1	0	2	1	2		1	0	1	0	0	1	1	1	0	1	5	0							0	1	1	0	0			1	1	1	1	1	1	1	1	0	0	0	0	0	0	0	0
1342	73	0	1	0	2	1	2		0	0	0	1	0	0	1	1	0	0	5	0							1	0	0		1	1	0	1	1	1	0	0	0	0	0	0	0	0	0	0	0	0	0
1343	79	1	1	0	1	0	0		0	0	1	0	0	0	1	1	0	0	5	0							1	0	1	0	1	1	1	1	1	1	1	1	1	1	1	0	0	0	0	0	0	0	0
1344	49	0	1	0	4	0	2	2	0	0	1	0	0	0	1	0	1	0	5	0							1	0	1	1	0	1	0	0	1	0	0	0	0	0	0	0	0	0	0	0	1	0	0
1345	72	1	1	0	6	0	2	2	0	1	1	0	0	0	1	1	0	0	5	0							1	0	1	1	0	1	0	1	1	1	0	0	1	1	1	0	0	0	1	1	1	1	1
1346	68	1	1	0	12	0	2		0	0	1	0	0	1	0	0	0	0	5	0							1	0	1	1	0	1	0	0	0	1	0	0	1	0	0	0	0	0	0	0	0	0	0
1347	60	1		1	1	0	2		0	0	1	0	1	0	1	0	0	0	5	0							0	1	1	1	0	1	0	1	1	1	1	1	1	1	1	0	0	0	0	0	0	0	0
1348	63	0	0	1	1	0	2		0	0	1	1	0	0	1	1	1	1	5	0							1	0	1	1	0	1	0	1	1	1	0	0	1	1	1	0	0	0	1	0	0	0	0
1349	70	1	1	0	5	0	2		0	0	1	0	0	1	1	1	0	0	5	0							0	1	0		0	1	0	1	1	1	1	0	0	0	0	0	0	0	0	0	0	0	0
1350	70	1	1	1	3	1	2		0	0	0	1	0	0	1	0	0	0	5	0							0	1	1	0	0	1	0	1	1	1	1	1	1	1	1	0	0	0	0	0	0	0	0
1351	42	1	1	0	12	0	0		0	0	1	1	0	1	1	1	0	0	5	0							0	1	1	1	0	1	0	0	0	1	0	0	1	1	0	0	0	0	1	0	0	0	0
1352	63	1	1	0	12	0	2	1	0	0	1	0	0	1	0	0	0	0	5	0							1	0	0		0	1	0	1	0	1	0	0	0	0	0	0	0	0	0	0	0	0	0
1353	41	1	1	1	4	0	2		0	1	1	1	0	1	1	0	0	1	5	0							1	0	0		0	1	0	0	0	0	0	1	0	0	0	0	0	0	0	0	0	0	0
1354	64	1	1	0	18	0	2		0	1	0	0	0	1	0	0	0	0	5	0							1	0	1	1	0	1	0	1	0	1	0	0	0	1	1	0	0	0	0	0	0	0	0
1355	66	0	1	0	13	0	2		0	1	0	0	0	0	1	0	0	0	5	0							0	1	1	1	0	1	0	1	0	0	0	0	0	0	0	0	0	1	0	0	0	0	0
1356	66	1	1	0	1	0			0	1	0	0	0	0	0	0	0	0	5	0							0	1	0		0	1	0	1	1	1	1	1	1	1	1	0	0	0	0	0	1	0	0
1357	51	0	1	0	19	0	2		0	0	1	0	0	1	0	0	0	1	5	0							0	1	1	0	0	0	0	0	0	1	0	0	0	0	0	0	0	0	0	0	0	0	0
1358	75	0	1	1	1	0	2		0	0	1	0	0	1	1	1	0	0	5	0							0	1	0		0			0	0	0	0	0	0	0	0	0	1	0	1	0	1	1	0
1359	34	1	1	1	3	1	0		1	1	0	0	0	0	1	1	0	1	5	0							1	0	1	0	1	1	0	0	0	0	0	0	0	0	0	0	0	1	0	0	0	0	0
1360	82	1	1	0	2	1	2	2	0	0	1	0	0	0	1	0	0	0	5	0							0	0	1	1	0	1	0	1	1	1	0	0	1	1	1	0	0	0	0	0	0	0	0
1361	24	1	1	0	1	0	2		0	0	1	1	1	1	1	1	0	0	5	0							1	0	1	1	0	0	0	1	1	1	0	1	1	1	1	0	0	0	0	0	0	0	0
1362	56	1	1	0	999	0	2		0	0	1	1	1	1	0	0	0	0	5	0							0	1	1	1	0	1	0	1	1	1	0	1	1	1	0	1	0	0	0	0	0	0	0
1363	56	0	1	0	15	0	2		0	0	1	0	0	0	0	0	0	0	5	0							0	1	1	0	1	1	0	0	0	1	0	0	0	0	0	0	0	0	0	0	0	0	0
1364	56	0	1	0	999	0	2	1	0	0	0	0	1	0	1	0	0	0	5	0							0	0	1	1	1	0	0	1	1	1	1	1	1	1	1	1	0	0	0	0	0	0	0
1365	65	0	1	0	1	0	2		0	1	0	0	0	1	0	0	0	0	5	0							0	1	1	1	0	0	0	1	1	1	0	0	1	1	1	0	0	0	0	0	0	0	0
1366	49	0	1	1	1	0	2		0	1	1	0	0	1	0	0	0	0	5	0							0	1	1	1	0	1	0	0	0	1	0	0	0	0	0	0	0	0	0	0	0	0	0
1367	42	1	1	0	2	0	2		0	1	0	0	0	0	1	0	0	0	5	0							0	1	0		0	1	0	1	1	0	0	0	1	0	0	0	0	0	1	0	0	0	0
1368	65	0	1	0	10	0	2		0	1	1	1	1	1	1	0	0	1	5	0							0	1	0		0	0	0	1	1	1	0	0	1	1	0	0	0	0	0	0	0	0	0
1369	46	1	1	0	5	1	2		0	0	1	0	0	0	1	1	0	0	5	0							1	0	1	0	0	1	0	1	1	1	1	0	0	0	0	0	0	0	0	0	0	0	0
1370	52	0	1	0	4	0	1		0	0	1	0	0	1	1	1	0	0	5	0							0	1	0		0	1	0	1	1	1	0	1	0	0	0	0	0	0	0	0	0	0	0
1371	56	1	1	0	9	0	2	1	0	1	1	1	1	1	1	0	0	1	5	0							1	0	0		0	0	0	0	1	1	0	0	1	1	0	0	0	0	1	0	0	0	0
1372	50	0	1	0	13	0	2	2	0	1	1	1	1	1	1	1	0	0	5	0							0	0	1	1	0	1	1	1	1	1	1	1	1	1	1	0	0	0	0	0	0	0	0
1373	63	1	1	1	7	0	2		0	0	1	0	0	1	1	0	0	0	5	0							0	1	1	0	0	1	0	1	1	1	0	1	1	1	1	1	0	0	0	0	0	0	0
1374	61	0	1	0	7	0	2	1	0	1	1	1	1	0	1	0	0	0	5	0							0	0	1	1	0	1	0	1	1	1	0	0	1	1	1	1	0	1	1	0	0	0	0
1375	23	0	1	1	1	0	0		0	0	1	0	0	1	1	1	0	1	5	0							0	1	1	1	0			1	1	1	0	1	1	1	1	0	0	0	0	0	0	0	1
1376	35	1	1	0	5	0	2		0	0	1	0	0	1	0	0	0	1	5	0							0	1	0		0			1	1	1	0	0	0	1	0	0	0	0	1	0	0	0	0
1377	49	1	1	0	8	0	2		0	0	1	0	0	1	0	0	0	0	5	0							0	1	1	1	0	1	1	0	1	0	0	0	0	0	0	0	0	0	1	0	0	0	0
1378	36	1	0		4	1	0		0	1	1	0	0	0	1	1	0	1	5	0							1	0	1	0	1	1	0	1	1	1	0	0	1	1	0	0	0	0	1	0	0	0	0
1379	24	1	1	0	2	1	1		0	0	1	0	0	0	1	1	0	0	5	0							1	0	0		0	1	0	1	1	1	0	0	0	1	0	0	0	0	0	0	0	0	1
1380	31	1	1	0	2	0	1		0	0	1	0	0	0	1	0	0	0	5	0							0	1	1	1	0	1	0	1	1	1	0	0	1	1	1	0	0	0	0	0	0	0	0
1381	47	1	0	0	2	1	1		1	0	1	0	0	0	1	1	0	0	5	0							1	0	0		0	1	0	1	0	1	0	0	1	1	1	0	0	0	0	0	0	0	1
1382	58	1	1	1	4	0	2		0	0	1	1	0	0	1	0	0	0	5	0							0	1	1	1	0	1	1	0	0	1	0	0	1	0	0	0	1	0	0	0	0	0	0
1383	46	1	1	0	5	0	2		0	0	0	0	0	1	1	1	0	0	5	0							0	1	1	1	0	1	0	1	1	1	0	1	1	1	1	0	0	0	0	0	0	0	0
1384	48	0	1	1	3	1	0		0	0	1	0	0	0	1	0	0	0	5	0							0	1	0		0			1	0	1	0	0	0	0	0	0	0	0	0	0	1	0	0
1385	46	1	0	0	6	0	1		0	0	1	0	0	0	1	0	0	0	5	0							1	0	1	1	0	1	0	1	1	1	0	0	0	0	0	0	0	0	1	0	1	0	0
1386	61	1	1	0	8	0	2		0	0	1	0	0	0	1	0	0	0	5	0							0	1	1	1	0	1	0	0	0	0	0	0	1	0	0	0	0	0	0	0	0	0	0
1387	42	0	1	0	2	0	0		0	0	0	1	0	0	1	1	0	0	5	0							1	0	1	1	0			1	0	0	0	0	0	0	0	0	0	0	0	1	0	0	0
1388	44	1	1	0	1	0	2		0	1	1	1	0	1	1	1	0	0	5	0							1	0	1	1	0	1	1	0	0	1	0	1	0	1	0	0	0	0	0	0	0	0	0
1389	42	0	1	0	12	0	2		0	1	1	1	1	0	0	0	0	0	5	0							0	1	1	0	0	1	0	1	1	1	0	0	1	1	1	0	0	0	0	0	0	0	0
1390	33	1	1	0	2	0	1		0	0	1	0	0	0	1	1	0	0	5	0							1	0	1	0				0	0	1	1	0	0	0	0	0	0	0	0	0	1	0	0
1391	21	0	1	0	9	1	0		0	0	1	0	0	1	1	1	0	1	5	0							1	0	1	0	0	1	0	0	0	1	0	0	0	0	0	0	0	0	0	0	0	0	1
1392	51	1	1	0	8	1	0		0	1	1	1	0	1	1	0	0	0	5	0							1	0	1	0	0	1	0	1	0	0	0	0	0	0	0	0	0	0	0	0	1	0	0
1393	56	1	1	0	1	0	0		0	0	1	0	0	0	1	0	0	1	5	0							1	0	1	0	0	1	0	1	1	1	0	1	1	1	0	0	0	0	0	0	0	0	0
1394	53	1	1	0	6	1	0		0	0	1	0	0	1	1	0	0	0	5	0							0	1	1	1	0			1	1	1	0	0	0	0	0	0	0	0	0	1	1	0	0
1395	58	0	1	1	5	1	2		0	0	1	0	0	1	1	1	0	0	5	0							0	1	1	0	0			1	0	0	0	1	1	1	1	0	0	0	1	1	1	0	0
1396	37	0	1	1	2	1	2		0	1	0	0	0	0	1	0	0	0	5	0							0	1	1	0	0	0	0	1	0	1	0	1	0	0	0	0	0	0	0	0	0	0	0
1397	51	0	1	0	1	0	2		0	0	1	0	0	1	0	0	0	0	5	0							0	1	1	1	0	1	1	1	1	1	0	0	0	0	0	0	0	0	0	1	1	0	0
1398	32	1	1	0	8	1	2		0	1	1	1	0	1	1	0	0	0	5	0							0	1	1	1	0	1	0	1	1	1	0	0	0	0	0	0	0	0	0	0	1	0	0
1399	36	1	0	0	5	0	1		0	0	1	0	0	0	1	0	0	0	5	0							1	0	1	0	0			0	0	0	1	0	0	0	0	0	0	0	0	0	0	0	0
1400	65	1	1	0	4	0	1		0	0	1	1	1	0	1	1	0	0	5	0							1	0	1	0	0	1	0	1	1	1	0	0	1	1	1	0	0	0	0	0	0	0	0
1401	59	1	1	1	3	0	2		0	0	1	1	1	1	1	0	0	0	5	0							1	0	1	0	0	1	0	1	0	1	0	0	0	0	0	0	0	0	1	0	0	0	0
1402	51	1	1	0	2	1	0	2	0	0	0	0	0	0	1	0	0	0	5	0							1	0	1	0	0			0	0	0	0	0	1	0	0	0	1	0	1	0	1	0	0
1403	40	1	1	0	8	1		2	1	0	1	0	0	0	1	1	0	0	5	0							1	0	0		1			1	1	1	1	0	1	0	0	0	0	0	1	1	1	0	0
1404	65	1	0	0	6	0			0	0	1	0	0	0	1	0	0	0	5	0							0	1	1	1	0			0	0	0	0	0	0	0	0	0	0	0	1	0	0	0	0
1405	39	0	0	0	5	0	2		0	0	1	0	0	0	1	0	0	0	5	0							0	1	1	1	0	0	0	1	1	1	0	0	0	0	0	0	0	1	1	1	1	0	0
1406	22	0	1	0	4	0	1	2	0	0	1	1	0	0	1	1	0	1	5	0							1	0	0		0			1	1	0	0	0	0	1	0	0	1	0	1	1	1	0	0
1407	23	0	1	0	2	0	1		0	0	1	0	0	0	1	0	0	1	5	0							1	0	0		0			0	0	1	0	0	0	0	0	0	1	0	0	0	0	0	0
1408	37	0	1	0	2	0	1		0	0	1	0	0	0	1	0	0	0	5	0							1	0	1	1	0	1	0	1	1	1	0	0	1	1	0	0	0	0	1	0	0	0	0
1409	29	1	1	0	6	0	1	2	0	0	0	0	0	0	1	1	0	0	5	0							0	0	1	0	0	1	0	1	0	0	0	0	0	0	0	0	0	0	1	0	0	0	0
1410	59	1	1	0	2	1	1		0	0	1	1	0	1	1	1	0	0	5	0							1	0	0		0			1	1	1	0	1	1	1	1	1	0	0	1	0	0	0	0
1411	69	0	1	0	2	0	2	1	0	0	1	0	0	1	1	0	0	0	5	0							0	0	1	1	0	1	1	0	0	1	1	1	1	1	0	0	1	0	0	0	0	0	0
1412	24	1	1	0	3	0	0		0	0	1	0	0	0	1	1	0	1	5	0							0	1	1	0	0			0	0	0	0	0	0	0	0	0	1	0	0	0	0	0	0
1413	40	0	1	0	6	0	0		0	0	1	0	0	0	1	0	0	0	5	0							1	0	1	0	0	1	0	0	0	0	0	0	0	0	1	0	0	0	1	0	1	0	0
1414	48	0	1	0	2	0	0	2	0	0	1	0	0	0	1	1	0	0	5	0							1	0	1	1	0	1	0	1	1	1	0	0	1	1	1	0	0	0	0	0	0	0	0
1415	58	0	1	0	2	1	0		0	0	1	0	0	0	1	0	0	0	5	0							1	0	0		1			0	0	0	0	0	0	0	0	0	0	0	0	0	1	0	0
1416	43	1	1	0	3	1	2		0	0	0	1	1	1	1	1	0	0	5	0							1	0	0		0			1	1	1	1	1	1	1	1	0	0	0	0	0	0	1	1
1417	69	1	1	0	4	0	2		0	0	1	0	0	0	1	1	0	0	5	0							0	1	1	1	0	1	0	1	0	0	0	1	1	1	0	0	0	0	1	0	0	0	0
1418	74	1	1	0	7	0	2		0	0	1	1	0	1	1	0	0	0	5	0							0	1	0		1	1	0	0	0	0	0	0	0	0	0	0	0	0	0	0	0	0	0
1419	42	0	1	0	1	1	2		0	0	1	1	0	0	1	1	0	1	5	0							1	0	1	0	0	1	0	1	1	1	0	0	1	0	0	0	0	0	0	0	0	0	0
1420	85	1	1	0	1	0	2		0	0	0	1	0	0	1	0	0	0	5	0							0	1	1	1	0	1	1	0	0	1	0	0	0	0	0	0	0	0	0	0	0	0	0
1421	58	1	1	0	3	0	2		0	1	1	1	1	1	1	1	1	0	5	0							1	0	1	1	0	1	1	1	1	1	1	0	1	1	1	0	0	0	0	0	0	0	0
1422	52	0	1	1	1	1	2		1	0	1	1	0	0	1	1	0	0	5	0							1	0	1	0	0	1	0	1	1	1	0	0	1	1	1	0	0	0	1	0	0	0	0
1423	24	1	1	0	5	1	2		0	0	0	1	0	0	1	0	0	0	5	0							0	1	0		0			1	0	1	0	0	0	0	0	0	0	0	1	0	0	0	0
1424	47	0	0	1	1	0	0		0	1	1	0	0	1	1	1	0	0	5	0							0	1	0		0			1	1	1	1	1	1	0	0	0	0	0	0	0	0	0	0
1425	65	1	1	0	1	0	1		0	0	1	1	0	0	1	1	0	0	5	0							1	0	1	0	1	1	0	1	1	1	0	1	1	0	0	1	0	0	1	0	0	0	0
1426	61	1	1	1	1	0	2		0	0	1	1	0	1	1	1	1	0	5	0							0	1	1	1	0	1	0	1	1	1	1	0	1	1	1	0	0	0	1	0	1	0	0
1427	55	1	1	0	2	0	2		0	0	1	0	1	1	1	1	0	0	5	0							0	1	1	0	0			0	1	0	0	1	1	1	0	0	0	0	1	0	1	0	0
1428	64	1	1	0	1	0	1		0	0	1	0	0	1	0	0	0	0	5	0							1	0	1	1	0	1	1	0	0	1	0	0	1	0	0	0	0	0	0	0	1	0	0
1429	44	1	0	0	2	0	2	2	0	0	0	1	1	1	1	1	0	0	5	0							0	1	1	0	0	1	0	1	1	1	0	1	1	1	1	0	0	0	0	0	0	0	1
1430	53	0	1	0	2	1	0		0	0	1	0	0	0	1	0	1	0	5	0							1	0	1	1	0	1	0	0	0	1	0	0	0	0	0	0	0	0	0	0	0	0	0
1431	67	1	1	0	2	1	2	2	0	0	1	0	0	0	1	0	0	0	5	0							0	0	1	0	0	1	0	0	0	1	0	0	0	0	1	0	0	0	0	0	1	0	0
1432	63	1	1	0	2	0	1		0	0	0	0	1	0	1	0	0	0	5	0							0	1	1	0	0	1	0	1	1	1	0	0	0	0	0	0	0	0	1	0	0	0	0
1433	57	1	1	0	2	1	2		0	0	1	0	0	1	1	1	0	0	5	0							1	0	1	1	0	1	1	1	1	1	0	0	0	1	0	0	0	0	0	0	0	0	0
1434	57	0	1	0	1	1	2		0	0	1	0	0	0	1	1	0	1	5	0							1	0	0		1			0	0	0	0	1	0	0	0	0	0	0	0	1	1	0	0
1435	63	0	1	0	3	0	2		0	0	1	0	1	1	1	0	0	0	5	0							0	1	1	0	0	1	0	0	0	1	0	0	1	0	0	0	0	0	0	1	0	0	0
1436	62	0	1	0	2	0	2		0	1	1	1	1	1	1	1	0	0	5	0							1	0	1	0	0			1	1	1	0	1	1	1	0	0	0	1	1	0	1	0	1
1437	78	0	1	0	2	0	2		0	1	0	1	0	1	1	1	1	0	5	0							0	1	1	1	0			0	1	1	1	0	1	1	0	0	0	0	1	0	0	0	0
1438	53	0	1	1	1	1	2		0	0	1	0	0	1	1	1	0	1	5	1	2	5	5	5	5	5	1	0	1	1	0	1	1	1	0	1	0	0	1	1	0	0	0	0	0	0	0	0	0
1439	53	0	1	0	1	0	2		0	0	1	1	0	1	1	1	0	0	5	0							1	0	0		1	1	0	1	1	1	0	0	1	1	0	0	0	0	1	1	1	0	0
1440	58	1	1	1	2	1	0		1	0	1	0	0	1	1	1	0	1	5	0							1	0	0		0			1	1	1	0	1	0	1	0	0	0	0	0	0	1	0	0
1441	56	0	1	0	1	1	0		0	0	1	0	0	0	1	1	0	1	5	0							1	0	1	0	0	1	1	0	0	1	0	0	0	0	0	0	0	0	0	0	0	0	0
1442	69	1	0	0	1	0	2		0	0	0	1	0	1	1	1	0	0	5	0							0	1	1	1	0	1	1	1	1	1	0	0	1	0	1	0	0	0	0	0	0	0	0
1443	65	0	1	0	1	0	1		0	0	0	1	0	1	1	1	0	0	5	0							0	1	1	1	0	1	1	1	0	1	0	0	1	1	1	0	0	0	1	0	0	0	0
1444	44	1	1	0	1	0	0		0	0	1	1	0	1	1	1	0	1	5	0							1	0	1	0	1			0	0	0	0	0	0	0	0	0	0	1	0	1	1	1	0
1445	27	1	1	0	2	1	1		1	0	0	1	0	0	1	1	0	0	5	0							1	0	0		0	1	0	1	1	1	0	0	0	1	0	0	0	0	1	0	0	0	0
1446	47	0	1	1	2	1	0		0	0	0	1	0	0	1	1	0	0	5	0							0	1	1	0	1	1	0	0	0	1	1	0	1	0	0	0	0	0	0	0	0	0	1
1447	61	1	1	0	2	0	2		0	0	1	0	0	1	0	0	0	0	5	0							1	0	1	0	0	1	0	0	0	0	1	0	1	0	0	0	0	0	0	0	0	0	0
1448	51	0	1	0	2	0	2		0	1	1	1	0	1	1	1	1	0	5	0							0	1	1	1	1	1	0	1	1	1	0	0	1	1	1	0	1	0	0	0	0	0	0
1449	58	0	1	1	1	1	0		1	0	1	1	0	0	1	1	0	1	5	0							1	0	1	1	0	1	0	0	1	1	0	0	1	0	0	0	0	0	1	0	0	0	0
1450	58	1	0	0	1	1	0		0	0	1	0	0	0	1	1	0	0	5	0							1	0	0		0			0	0	0	0	0	0	0	1	0	0	0	0	0	0	0	0
1451	65	0	1	0	2	0	2		1	0	1	0	0	1	1	1	0	0	5	0							1	0	1	1	0	1	0	0	1	1	0	0	1	1	0	0	0	0	1	0	0	0	0
1452	33	1	1	1	1	1	2		0	0	0	0	1	1	1	0	0	0	5	0							1	0	0		1			1	0	1	0	0	0	0	0	0	0	0	0	0	0	0	0
1453	73	0	1	0	1	0	2		0	0	1	0	0	0	1	1	0	0	5	0							0	1	1	1	0	1	1	0	0	1	0	0	1	0	0	0	0	0	0	0	0	0	0
1454	20	1	1	0	4	1	0	2	0	0	1	0	0	0	1	1	0	1	5	0							1	0	0		1	1	0	1	1	1	0	0	1	1	0	0	0	0	1	0	1	0	0
1455	64	0	1	0	1	0	2		0	0	1	0	0	0	0	1	0	0	5	0							1	0	1	1	0	1	1	0	0	1	1	0	1	0	0	0	0	0	0	0	0	0	0
1456	59	1	1	1	1	1	0		0	0	1	0	0	1	1	1	0	1	5	1	1	5	5	5	5	5	1	0	0		1	0	0	1	1	1	0	0	1	1	0	0	1	0	1	1	1	0	0
1457	69	0	1	0	1	0	0		0	0	0	1	0	1	1	1	0	0	5	0							0	1	1	1	0	1	0	1	1	1	1	0	1	1	0	0	0	0	0	0	0	0	0
1458	64	0	1	1	1	0	2		0	1	0	0	0	0	1	1	0	0	5	1	4	5	5	5	5	5	0	1	0		0			0	0	0	0	0	0	0	0	0	0	0	0	0	0	0	0
1459	48	0	1	0	4	1	1	2	0	0	0	1	0	0	1	1	0	0	5	0							1	0	1	0	1			0	0	0	0	0	0	0	0	0	0	0	0	0	1	0	0
1460	51	0	1	0	1	1	2		0	0	1	0	0	0	1	0	0	1	5	0							1	0	0		0	1	0	0	0	0	0	1	0	0	0	0	0	0	1	0	0	0	0
1461	28	0	1	0	2	1	1		0	0	1	0	0	0	1	1	0	0	5	0							1	0	1	1	0	1	0	0	0	0	0	0	0	1	0	0	0	0	1	0	0	0	0
1462	61	0	0	0	1	0	2		0	0	1	0	0	1	1	1	0	0	5	0							0	1	1	1	0	1	1	1	1	1	1	1	1	1	1	0	0	0	1	0	0	0	0
1463	47	0	1	0	2	1	0		0	0	1	0	0	0	0	1	0	1	5	0							1	0	0		0			1	0	1	0	0	0	0	0	0	0	0	0	0	0	0	0
1464	38	0	0	0	4	1	1		0	1	1	1	0	1	1	1	0	0	5	0							0	1	1	0	1	1	0	1	0	1	0	0	0	1	0	0	0	0	1	1	1	0	0
1465	61	1	1	0	1	0	2		0	0	1	0	0	0	1	0	0	0	5	0							1	0	1	0	1	1	1	0	0	0	1	0	1	0	0	0	0	0	0	0	0	0	0
1466	39	0	1	1	2	1	2		1	0	1	1	0	0	1	1	1	1	4	1	1	1	5	4	5	1	1	0	1	1	1			0	0	1	1	0	0	1	0	0	0	1	0	0	1	1	0
1467	59	1	1	0	1	0	2		0	0	0	1	0	1	1	1	1	0	5	0							0	1	1	0	0	1	0	0	0	1	1	0	1	1	0	0	0	0	1	0	0	0	0
1468	36	1	1	0	1	0	2		0	1	1	1	0	0	1	1	0	0	5	0							1	0	0		1	1	0	1	1	1	0	1	1	1	0	0	0	0	0	0	0	0	0
1469	49	0	1	0	1	1	2		0	0	1	0	0	1	1	1	0	0	5	0							1	0	1	1	0	1	1	1	1	1	0	0	1	0	0	0	0	0	1	0	0	0	0
1470	55	0	1	0	1	1	2	1	0	0	1	0	0	0	1	0	0	0	5	0							0	0	0		1			0	0	0	0	0	0	0	0	0	0	0	0	0	1	0	0
1471	65	0	1	0	1	1	0		0	0	1	0	0	0	1	0	0	0	5	0							1	0	0		1	1	0	0	0	0	0	0	0	0	0	0	0	0	1	0	0	0	0
1472	53	1	1	0	2	0	2		0	0	0	1	0	1	1	1	0	0	5	0							1	0	0		0	1	1	1	1	1	1	0	0	1	1	0	0	0	0	0	0	0	0
1473	44	0	1	0	1	0	2		0	1	0	0	0	1	1	1	0	0	5	0							0	1	0		0			1	1	1	0	0	1	0	0	0	0	0	1	0	0	0	0
1474	46	0	0	1	1	0	2		0	0	1	1	0	1	1	0	0	1	3	1	4	5	4	4	5	5	0	0	1	0	1			0	0	0	0	0	0	0	0	0	0	1	1	1	1	1	0
1475	31	0	1	0	1	0	0		0	0	1	0	0	1	1	1	0	1	5	0							0	1	0		0	1	0	0	1	1	0	0	1	0	1	0	0	0	1	0	0	0	0
1476	61	1	1	0	2	0	2		0	0	1	0	0	1	1	1	0	1	5	0							1	0	1	0	0	1	1	0	1	1	1	0	1	1	1	0	0	0	0	0	0	0	0
1477	24	1	0	0	2	1	2		1	0	1	1	0	0	1	1	1	0	5	0							1	0	1	1	0	1	0	1	1	1	0	0	0	1	0	0	0	0	0	0	0	0	0
1478	42	0	1	1	1	1	2		0	0	1	1	1	1	1	1	0	1	5	0							1	0	1	0	1			0	0	0	0	0	0	0	0	0	0	0	0	1	0	0	0
1479	64	0	1	0	2	0	2		0	1	0	0	0	0	1	0	1	1	5	1	2	5	5	5	5	5	0	1	1	1	0	1	0	0	0	0	0	0	1	0	0	0	0	0	0	0	0	0	0
1480	42	1	1	1	6	0	2		0	0	1	1	0	0	1	1	0	0	5	0							0	1	0		1	1	0	1	1	1	0	0	1	1	1	0	0	1	1	1	1	1	0
1481	37	0	0	0	1	1	0	2	0	0	1	0	0	0	1	0	0	0	5	0							0	0	1	0	1			0	0	0	0	0	0	0	0	0	0	0	0	1	0	0	0
1482	39	1	0	1	1	1	2		0	0	1	0	0	1	1	0	0	0	5	0							0	1	1	0	0	1	1	0	0	1	0	0	0	0	0	0	0	0	0	0	0	0	0
1483	50	0	1	0	1	1	0		0	0	1	0	0	1	0	0	0	0	5	0							1	0	1	0	0	1	1	0	0	1	0	0	0	0	0	0	0	0	0	0	0	0	0
1484	52	0	1	0	1	0	1		0	0	1	0	0	1	1	1	1	0	5	0							0	1	1	0	0	1	1	1	1	1	1	1	1	1	1	1	0	0	0	0	0	0	0
1485	64	1	1	0	2	0	1		0	0	1	0	0	0	1	0	0	0	5	0							1	0	1	1	0	1	0	0	0	0	0	0	1	0	0	0	0	0	0	0	0	0	0
1486	64	1	0	0	5	0	2		0	0	1	1	0	0	1	0	0	0	5	0							0	1	1	0	0	1	0	1	0	1	1	0	1	0	0	0	1	0	0	0	0	0	0
1487	66	1	1	0	2	0	2		0	0	1	1	0	0	1	1	0	1	5	0							1	0	0		1	1	0	1	1	1	0	1	1	1	0	0	0	0	0	1	0	0	0
1488	67	1	1	1	1	0	2		0	0	1	1	1	1	1	1	0	1	5	0							0	1	1	1	0	1	0	1	1	1	1	1	1	1	1	0	0	0	0	0	0	0	0
1489	35	0	1	0	2	1	2		0	0	1	1	0	0	0	0	0	0	5	0							0	1	1	0	1	1	0	1	1	1	0	0	1	1	1	1	1	0	0	0	1	1	1
1490	66	0	1	0	8	0	2		0	0	1	0	0	0	1	0	1	0	5	0							1	0	1	1	0	1	0	1	0	1	0	0	0	0	0	0	0	0	0	0	0	0	0
1491	73	1	1	0	1	0	2		0	0	1	1	0	1	1	0	0	0	5	0							0	1	0		0	1	1	0	0	1	1	0	1	1	0	0	0	0	0	0	0	0	0
1492	53	1	1	1	2	1	2		0	0	0	1	0	0	1	0	0	0	5	0							1	0	1	1	0	1	1	1	1	1	1	0	1	1	0	0	0	0	0	0	0	0	1
1493	65	0	1	0	2	0	2		0	0	1	0	0	1	1	1	0	0	5	0							0	1	1	1	0	1	1	1	1	1	0	0	1	1	1	0	0	0	0	0	0	0	0
1494	84	1	0	1	1	0	2		0	0	1	0	0	0	1	0	1	0	5	0							0	1	1	1	0	1	0	0	0	1	1	1	1	0	0	0	0	0	0	0	1	0	0
1495	34	1	1	0	2	0	0		0	0	0	1	0	0	1	0	0	0	5	0							1	0	0		0	1	0	0	0	0	0	0	1	0	0	0	0	0	0	0	0	0	0
1496	46	1	1	0	2	0	1		1	0	1	1	0	1	1	1	0	0	5	0							1	0	0		1	1	0	1	0	1	0	0	1	0	0	0	0	0	1	0	0	0	0
1497	60	1	1	0	5	0	2		0	0	0	1	0	0	1	0	0	0	5	0							0	1	0		1	1	0	0	0	0	0	0	1	0	0	0	0	0	1	0	0	0	0
1498	61	0	1	0	1	0	2		0	0	0	0	0	0	1	1	1	0	5	0							0	1	1	1	0	1	1	1	1	1	1	1	1	1	1	1	1	0	0	0	0	0	1
1499	41	0	0	1	1	1	2		0	0	1	0	1	1	1	1	1	0	5	0							1	0	1	0	0	1	0	0	1	1	1	1	1	1	1	0	0	0	0	0	0	0	0
1500	54	0	0	0	2	0	2		0	0	0	1	0	0	1	0	0	0	5	0							1	0	0		1			0	0	0	0	0	0	0	0	0	0	0	0	0	0	0	0
1501	54	1	0	0	3	0	2		0	0	1	0	0	1	1	0	0	0	5	0							0	1	1	0	0	1	1	0	1	1	0	0	1	1	1	0	0	0	0	0	0	0	0
1502	46	0	0	0	1	0	0		0	0	1	0	0	1	0	0	0	0	5	0							0	1	0		1			0	0	0	0	0	1	0	0	0	0	0	0	0	0	1	0
1503	44	0	1	0	1	0	2		0	0	1	1	0	0	1	1	0	0	5	0							0	1	0		0	1	0	0	0	1	0	0	1	1	0	0	1	0	1	1	1	0	0
1504	47	0	1	1	5	1	2		0	0	1	0	1	1	1	1	0	1	5	0							0	1	0		0	1	0	1	1	1	0	0	1	1	1	0	0	0	0	0	0	0	1
1505	32	0	0	1	1	0	0		0	0	1	1	0	1	1	1	0	1	5	1	5	5	5	5	1	5	0	1	1	0	0	1	0	1	1	1	0	1	1	1	0	0	0	1	1	0	0	0	1
1506	33	1	1	0	3	1	0		0	0	1	0	0	0	1	1	0	0	5	0							1	0	1	0	1			0	0	0	0	0	1	0	0	0	0	0	1	0	0	0	0
1507	40	0	1	1	2	1	0		0	0	1	1	0	0	1	1	0	1	5	0							0	1	1	0	0	1	0	1	1	1	0	1	1	1	1	0	0	0	0	0	0	0	0
1508	35	0	1	0	1	0	2	1	0	0	1	1	0	1	1	1	0	1	5	1	3	5	5	5	2	5	1	0	1	1	0	1	0	1	1	1	0	0	1	0	0	0	0	0	0	0	0	0	0
1509	39	1	1	0	3	1	2		0	0	1	0	0	0	1	0	0	0	5	0							0	1	0		1			0	0	0	0	0	0	0	0	0	0	0	0	0	0	0	0
1510	66	0	1	0	1	0	2		0	0	1	0	0	0	1	0	1	0	5	0							1	0	1	1	0	1	1	0	0	0	1	1	0	0	0	0	0	0	0	0	0	0	0
1511	55	1	1	0	1	1	0		0	0	1	0	0	0	1	0	0	0	5	0							1	0	0		0	1	0	0	0	0	0	0	0	0	0	0	0	0	0	0	0	0	0
1512	69	0	1	0	2	1	2		0	1	0	0	0	0	1	0	0	1	5	0							1	0	1	0	0	1	0	1	1	1	0	0	0	1	0	0	0	0	1	0	0	0	0
1513	54	1	1	0	2	1	2		1	1	0	1	1	1	1	1	0	1	5	0							1	0	1	0	0	0	0	1	1	1	0	0	1	1	1	1	1	1	1	0	1	1	1
1514	66	0	1	1	1	0	2		0	0	1	1	0	1	1	0	0	0	5	0							0	1	1	0	0	1	0	1	1	1	1	0	1	1	0	0	0	0	1	0	0	0	0
1515	76	0	1	0	1	0	2		0	0	1	1	0	0	1	0	0	0	5	0							1	0	1	0	0	1	1	1	1	1	0	1	1	1	1	0	0	0	0	0	0	0	0
1516	56	0	1	0	2	1	0		0	0	1	0	0	1	1	0	0	0	5	0							1	0	1	0	0	1	0	0	0	1	0	0	0	0	0	0	0	0	0	0	0	0	0
1517	60	0	1	1	1	1	0	2	0	0	1	0	0	0	1	1	0	1	5	0							1	0	0		0	1	1	1	1	1	0	0	1	1	0	0	0	0	0	0	0	0	0
1518	49	1	0	1	1	0	2		0	1	1	1	0	0	1	1	0	0	5	0							0	1	0		1			0	1	1	0	1	1	0	0	1	0	0	1	0	0	0	0
1519	50	0	1	0	1	0	2		0	1	0	0	0	0	1	0	0	0	5	0							0	1	1	1	0	1	0	0	0	1	0	0	0	0	0	0	1	0	0	0	0	0	0
1520	52	1	1	0	3	1	1		0	0	0	1	0	0	1	1	0	0	5	0							1	0	1	0	0	1	0	0	0	1	0	0	0	0	0	0	0	0	0	0	0	0	0
1521	61	1	1	0	1	0	2		0	0	1	0	0	0	1	0	0	0	5	0							1	0	0		1	1	0	1	1	1	0	0	0	0	0	0	0	0	0	0	0	0	0
1522	66	0	1	0	1	1	2		1	0	1	1	1	0	1	1	0	1	4	0							0	1	1	0	0	1	0	0	0	1	0	1	0	1	1	0	0	0	1	0	0	0	0
1523	65	0	1	0	3	0	2		0	0	1	0	0	1	1	0	0	0	5	0							1	0	1	0	0	1	0	0	0	1	0	0	0	0	0	0	0	0	0	0	0	0	0
1524	31	1	1	0	3	0	1		0	0	1	0	0	0	1	0	0	0	5	0							1	0	1	1	0	1	0	1	0	1	0	0	0	0	0	0	0	0	0	0	0	0	0
1525	29	0	1	0	4	1	2		0	0	0	1	0	0	1	0	1	1	5	1	5	5	4	5	5	5	1	0	0		0	1	1	0	1	1	0	0	0	1	1	0	0	0	1	0	0	0	0
1526	63	0	1	0	1	0	2		0	0	1	0	0	0	1	0	0	0	5	0							1	0	1	1	0	1	0	0	0	1	0	0	1	0	0	0	0	0	0	0	0	0	0
1527	60	1	1	0	8	0	2	2	0	0	0	1	0	0	1	1	0	0	5	0							0	0	1	1	0	1	1	1	1	1	1	0	1	0	1	0	0	0	1	0	0	0	0
1528	55	0	1	0	1	0	2		0	0	1	0	0	0	1	0	0	1	5	0							0	1	1	1	0	1	1	0	0	1	0	0	0	0	0	0	0	0	0	0	0	0	0
1529	27	1	0	1	3	0	0		0	1	1	0	0	0	1	1	0	0	5	0							1	0	0		0	1	0	0	1	1	0	0	1	1	0	0	0	0	1	0	0	0	0
1530	56	1	0	0	2	0	2		0	0	1	0	0	0	1	0	1	0	5	0							0	1	1	0	0	1	1	1	0	1	0	0	0	0	0	0	0	0	0	0	0	0	0
1531	41	1	1	0	4	0	0		0	0	0	0	0	0	1	1	0	1	5	1	3	5	4	5	5	5	1	0	0		0	1	0	1	1	1	1	0	0	1	0	0	0	0	1	0	0	0	0
1532	39	0	1	0	4	0	2		0	0	1	0	0	1	1	1	0	1	5	0							0	1	0		1			0	0	0	0	0	0	0	0	0	0	0	0	1	0	1	0
1533	35	0	1	0	1	0	2		0	0	0	0	1	1	1	1	0	0	5	0							0	1	1	1	0	1	0	1	1	1	0	0	1	1	0	0	0	0	0	0	0	0	0
1534	64	0	1	0	2	0	2	2	0	0	1	0	0	0	1	0	1	0	5	0							0	0	1	0	0	1	1	1	0	1	0	0	0	0	0	0	0	0	0	0	0	0	0
1535	52	0	1	1	2	0	0		0	0	1	0	0	1	1	1	0	0	5	0							0	1	1	0	0	1	0	1	1	1	0	0	1	1	0	0	1	0	0	0	0	0	0
1536	38	0	1	0	5	1	2		0	0	1	0	0	1	1	1	0	1	5	0							1	0	1	0	0			1	1	1	0	1	1	1	1	0	0	0	1	0	0	0	1
1537	35	1	1	0	2	1	2		1	0	1	0	0	0	1	0	0	0	5	0							0	1	0		0	1	0	1	1	1	0	0	1	1	0	0	0	0	1	1	0	0	0
1538	53	0	1	0	1	1	2		0	0	1	1	0	0	1	1	0	0	5	0							1	0	1	0	0			0	0	1	0	0	1	0	0	0	0	0	1	1	1	0	0
1539	70	0	1	0	1	0	2		0	0	1	1	0	0	1	1	1	0	5	0							0	1	1	1	0	1	1	0	1	1	1	0	0	1	1	0	0	1	0	0	0	0	0
1540	20	1	1	0	4	0	2		0	0	0	1	0	0	1	0	0	0	5	0							0	1	0		0	0	0	1	0	1	0	0	0	0	0	0	0	0	0	0	0	0	0
1541	45	1	1	1	1	1	2	2	0	0	1	1	0	0	1	1	0	1	5	0							0	0	0		0			0	0	1	0	0	0	0	0	0	0	0	0	1	1	0	0
1542	39	0	1	1	5	1	2		0	0	0	0	0	1	1	1	0	1	3	1	5	5	5	5	2	5	0	1	1	0	1			1	0	0	0	0	0	0	1	1	1	0	0	1	1	0	0
1543	34	0	1	0	4	1	0	2	0	0	1	0	0	0	1	0	0	0	5	0							0	0	0		1			0	0	0	0	0	0	0	0	0	0	0	0	0	0	0	0
1544	33	0	1	0	2	1	0	2	0	0	0	1	0	0	1	1	0	1	5	1	5	5	3	5	5	5	1	0	0		0	1	0	1	1	0	0	1	0	0	1	0	0	0	1	1	0	0	0
1545	34	1	1	0	4	1	2		0	0	1	0	0	0	1	0	0	0	5	0							1	1	0		1			0	0	0	0	0	0	0	0	0	0	0	0	0	0	0	0
1546	59	1	1	0	2	0	2		0	1	0	0	0	0	1	0	1	0	5	0							1	0	1	1	0	1	1	0	0	0	0	0	1	0	0	0	0	0	0	0	0	0	0
1547	61	1	1	0	2	1	2	2	0	0	1	1	0	1	1	0	0	0	5	0							1	0	1	1	0	1	0	1	1	1	1	0	1	1	0	0	1	0	0	1	0	0	0
1548	77	0	1	0	2	0	2		0	1	0	0	0	0	1	0	0	0	5	0							0	1	1	1	0	1	1	0	0	0	0	0	1	0	0	0	0	0	0	0	0	0	0
1549	41	0	0	0	1	1	0		0	1	0	0	0	0	1	0	0	1	5	0							1	0	1	1	0	1	1	0	0	0	0	0	0	0	0	0	0	0	1	0	0	0	0
1550	35	0	0	1	1	0	0		0	0	1	0	0	0	1	1	0	0	5	0							1	0	1	1	0	0	0	0	0	0	0	0	1	1	0	0	0	0	0	0	0	0	0
1551	30	0	1	0	1	0	2		0	0	1	0	0	0	1	0	1	0	5	0							0	1	1	0	0	1	0	1	1	1	1	1	1	1	0	0	0	0	0	1	0	0	0
1552	66	1	1	0	4	0	2		0	1	1	1	1	1	1	1	0	1	5	0							1	0	1	1	0	1	0	0	1	1	1	1	1	1	1	1	1	0	1	1	1	1	1
1553	50	0	1	0	1	0	2		0	0	1	0	0	1	1	1	0	0	5	0							0	1	0		0	1	0	1	1	1	1	0	1	1	1	0	0	0	0	0	0	0	0
1554	53	1	1	0	2	0	0		0	0	1	1	0	1	1	1	0	0	5	1	4	5	5	5	4	5	1	0	0		0			0	0	1	0	0	0	0	0	0	0	0	0	0	0	0	0
1555	56	0	1	0	1	1	0		0	0	1	0	0	0	1	1	0	0	5	0							1	0	1	1	0	1	0	0	0	0	0	0	1	0	0	0	0	0	0	0	0	0	0
1556	56	0	0	0	1	0	2		0	0	1	0	0	0	0	0	0	1	5	0							1	0	1	0	1	1	0	0	0	0	0	0	1	0	0	0	0	0	0	0	0	0	0
1557	62	0	1	0	3	0	2		0	0	1	0	0	0	1	1	1	0	5	0							1	0	1	1	0	1	1	1	1	1	1	1	1	1	1	0	0	0	0	0	0	0	0
1558	50	0	0	0	1	1	0		0	0	1	0	0	0	1	1	0	0	5	0							0	1	1	0	0	1	1	0	0	1	0	0	0	0	0	0	0	0	1	0	0	0	0
1559	25	0	0	0	2	0	2		0	0	0	0	1	1	1	1	0	0	1	0							0	1	0		0			1	1	1	0	0	0	0	0	0	1	0	0	0	1	1	1
1560	43	1	1	0	2	0	0		0	0	1	0	0	0	1	1	0	1	5	0							0	1	0		0	1	0	1	1	1	0	0	1	1	0	0	0	0	1	0	0	0	0
1561	64	1	1	0	1	1	2		0	0	1	0	0	0	1	1	0	1	5	1	4	5	5	5	5	5	0	1	0		0	1	0	1	1	1	1	1	1	1	0	0	1	0	1	1	0	0	0
1562	45	1	1	0	1	0	2		0	0	1	0	0	0	1	1	0	0	5	0							0	1	0		0	1	0	1	1	1	1	1	1	1	1	1	1	0	1	0	1	0	0
1563	53	0	1	0	5	0	2		0	0	0	0	0	0	1	0	1	0	5	0							1	0	1	1	0	1	0	1	0	1	1	1	1	0	0	0	0	0	0	0	0	0	0
1564	55	0	1	0	1	0	2	2	0	0	0	1	0	0	1	0	1	0	5	0							1	0	1	1	0	1	1	0	0	1	0	0	0	0	0	0	0	0	0	0	0	0	0
1565	75	1	1	0	1	0	2	2	0	0	1	0	0	0	1	0	0	0	5	0							0	0	1	0	1			0	0	0	1	0	0	0	0	0	0	0	1	0	0	0	0
1566	50	1	1	1	2	1	2	2	1	0	0	0	1	0	1	1	0	0	5	0							0	1	1	1	0	1	0	1	1	1	0	0	1	1	1	0	0	0	0	0	0	0	0
1567	59	0	1	0	1	0	2		0	0	1	0	0	0	1	0	0	0	5	0							0	1	1	1	0	1	1	0	0	1	0	0	1	0	0	0	0	0	1	0	0	0	0
1568	62	0	0	1	2	0	2	2	0	0	1	0	0	0	1	1	1	0	5	0							1	0	1	1	0	1	1	1	1	1	1	1	1	1	1	0	0	0	0	0	0	0	1
1569	48	0	0	0	1	1	2		0	0	1	0	0	1	1	1	0	0	5	1	5	2	5	5	5	5	1	0	0		0	1	0	1	1	1	0	0	1	1	1	0	0	0	1	0	0	0	0
1570	39	1	1	0	4	0	2		0	0	1	1	0	1	1	1	0	1	5	0							1	0	1	0	0			1	1	1	0	0	1	1	1	0	1	1	0	1	1	1	1
1571	40	0	1	0	2	1	2		0	0	1	0	0	0	1	0	0	1	5	1	5	5	5	5	1	5	1	0	0		0			0	0	0	0	0	0	0	0	0	0	0	0	0	0	1	0
1572	59	0	1	0	1	0	0		0	0	0	1	0	1	1	1	0	0	5	0							0	1	1	0	0			1	1	1	0	0	1	1	0	0	0	0	0	1	0	0	0
1573	38	1	1	0	4	0	0	2	0	0	1	0	0	0	1	0	0	0	5	0							1	0	0		0	1	0	0	0	0	0	0	1	0	0	0	0	0	1	0	0	0	0
1574	52	1	1	0	3	0	2		0	0	1	1	1	1	1	1	0	0	5	0							1	0	1	1	0	1	0	1	1	1	0	1	1	1	0	0	0	0	0	0	0	0	0
1575	66	0	1	0	2	0	2	2	0	0	1	1	0	0	1	0	0	0	5	0							1	0	1	0	0	1	0	0	0	1	0	0	0	1	0	0	0	0	0	0	0	0	0
1576	44	0	1	0	2	0	2	2	0	0	1	1	0	1	1	1	0	1	5	1	2	4	5	4	1	5	1	0	1	1	1			0	0	0	0	0	0	0	1	0	0	0	1	0	1	0	0
1577	43	1	1	0	2	0	2		0	0	0	1	0	0	1	0	1	0	5	0							1	0	1	1	0	1	1	0	0	1	1	0	1	0	0	0	0	0	0	0	0	0	0
1578	40	1	0	1	3	1	0		1	0	1	0	1	1	1	1	0	0	5	1	5	5	2	3	5	5	1	0	1	0	1	0	0	1	0	1	0	1	1	1	1	0	1	0	1	1	1	0	1
1579	29	0	0	1	3	1	0		1	0	0	1	1	1	1	1	0	1	5	1	4	5	5	5	5	5	1	0	1	0	0			1	1	1	0	1	0	1	1	0	0	1	0	1	0	1	1
1580	47	0	1	0	2	1	2		1	0	0	1	0	0	1	1	0	0	5	0							1	0	0		0			1	1	1	1	0	0	0	0	0	0	0	0	0	0	0	0
1581	32	0	1	0	1	1	0		0	0	1	1	0	1	1	1	0	1	5	0							0	1	1	1	0	1	1	1	1	1	0	1	1	1	1	0	0	0	0	0	0	0	0
1582	65	1	1	0	3	0	1		1	0	1	1	0	1	1	1	0	0	5	0							0	1	1	0	0	1	1	1	1	1	0	0	0	0	0	0	0	0	1	0	0	0	0
1583	61	0	1	0	1	0	2	2	0	0	1	0	0	0	1	0	1	1	5	0							1	0	1	1	0	1	1	1	1	1	1	1	1	0	0	0	1	0	0	0	0	0	0
1584	60	0	1	0	2	0	2		0	0	1	1	0	0	1	0	0	0	5	0							0	1	1	1	0	1	1	1	1	1	1	0	1	1	1	0	1	0	0	0	0	0	0
1585	52	0	1	0	1	1	2		0	0	1	0	0	0	1	0	0	0	5	0							0	1	1	0	0	1	0	0	0	1	0	0	1	0	0	0	0	0	1	0	0	0	0
1586	58	0	1	0	5	0	2		1	0	0	1	0	0	1	1	0	0	5	0							1	0	1	1	0	1	0	1	1	1	0	1	1	1	1	0	1	1	1	1	0	1	0
1587	66	0	1	0	1	1	2	2	0	0	1	0	0	0	1	0	0	0	5	0							1	0	1	0	0	1	0	0	0	0	0	0	0	1	0	0	0	1	0	0	0	1	0
1588	54	0	0	1	1	1	2		0	0	1	0	0	0	1	0	0	0	5	0							1	0	1	0	0	1	1	0	0	0	0	0	1	0	0	0	0	0	0	0	0	0	0
1589	65	1	1	0	1	0	2	2	0	0	1	1	0	0	1	1	1	0	5	0							0	0	1	1	0	1	1	1	1	1	1	1	1	1	1	0	0	0	0	0	0	0	0
1590	65	1	1	0	1	0	2		0	0	1	0	0	1	1	0	0	0	5	0							1	0	0		1	1	1	0	0	0	0	0	1	1	1	0	0	0	0	0	0	0	0
1591	59	0	1	0	2	1	2		0	0	1	0	0	0	1	0	0	0	5	0							1	0	1	0	0	1	1	1	0	1	0	0	1	0	0	0	0	0	0	0	0	0	0
1592	58	1	1	1	1	1	1	2	0	0	0	0	1	0	1	1	0	0	5	0							0	0	0		0	1	1	1	1	1	0	0	1	1	1	0	1	0	1	0	0	0	1
1593	58	0	1	0	1	0	2	2	0	0	1	1	1	1	1	1	0	1	5	0							0	0	1	0	0	1	0	1	1	1	0	0	1	1	1	0	1	0	1	1	0	1	1
1594	64	1	1	0	1	0	2		0	1	0	0	0	0	1	1	0	0	5	0							1	0	0		0			0	0	0	0	0	0	0	0	0	0	0	1	0	0	0	0
1595	45	0	1	0	1	1	2		0	0	0	1	0	0	1	0	0	0	5	0							1	0	0		1			0	0	0	0	0	0	0	0	0	0	0	0	0	1	0	0
1596	57	1	1	0	1	0	2		0	0	1	0	0	0	1	1	0	0	5	0							1	0	1	0	0	1	1	1	1	1	1	1	1	1	1	0	0	0	0	0	0	0	0
1597	50	0	1	0	1	0	0		0	0	1	0	1	1	1	1	1	1	5	0							1	0	1	0	0			1	1	1	1	1	1	0	1	0	1	1	1	0	0	0	0
1598	48	1	1	0	3	1	2		0	0	1	0	0	0	1	1	0	0	5	1	5	5	5	5	5	1	1	0	0		0	1	0	1	1	1	1	0	1	1	0	0	0	0	1	1	1	0	0
1599	57	1	1	0	2	0	2		1	0	1	0	0	1	1	1	0	0	5	0							1	0	1	1	0	1	1	1	1	1	1	0	1	1	1	1	0	1	1	1	1	0	0
1600	38	1	1	0	4	1	2	2	0	1	1	1	0	0	0	1	0	1	5	0							0	0	0		1			1	0	0	0	0	0	0	0	0	0	0	0	0	0	0	0
1601	66	0	1	0	1	1	2		0	0	1	0	0	0	1	0	0	0	5	1	4	5	5	5	5	5	1	0	1	1	0	1	1	0	0	1	0	1	0	0	0	0	0	0	1	0	0	0	0
1602	65	0	1		1	0	2		0	0	1	1	0	1	1	1	0	1	5	0							1	0	1	0	0	1	0	0	1	1	0	0	1	0	1	0	0	1	0	0	0	0	0
1603	58	0	1	0	1	0	2		0	0	1	0	0	0	1	0	0	0	5	0							1	0	1	1	0	1	1	0	0	1	0	0	0	1	0	0	0	0	0	0	0	0	0
1604	70	1	1	0	1	0	2		0	0	1	0	0	1	1	0	0	0	5	0							1	0	1	0	0	1	1	0	0	1	0	0	1	0	0	0	0	0	0	0	0	0	0
1605	67	0	1	0	1	1	2		0	0	1	0	0	1	1	0	1	0	5	0							0	1	1	1	0	1	1	0	1	1	1	0	1	1	0	0	0	0	0	0	0	0	0
1606	72	0	1	0	1	0	2		0	0	1	0	0	0	1	0	0	0	5	0							0	1	0		0	1	0	1	1	1	0	0	1	0	0	0	0	0	1	0	0	0	0
1607	64	0	1	0	1	0	2		0	0	1	1	0	1	1	0	0	0	5	0							0	1	1	0	0	1	1	1	1	1	1	1	1	1	0	0	0	0	1	0	0	0	0
1608	51	0	1	0	2	1	2		0	0	0	0	0	1	1	1	0	0	5	0							1	0	1	1	1			1	1	1	1	1	1	1	0	0	0	0	1	1	1	0	0
1609	50	1	1	0	2	1	2		0	0	1	0	0	0	1	1	0	0	5	0							1	0	1	1	0	1	0	1	1	1	1	0	1	1	1	0	0	0	0	0	0	0	0
1610	60	0	1	0	2	0	2		0	0	1	0	0	0	1	0	1	1	5	1	4	5	5	5	5	5	1	0	0		1			0	0	0	0	0	0	0	0	0	0	0	1	0	0	0	0
1611	63	0	1	0	1	1	0		0	0	1	0	0	0	1	1	0	1	5	0							0	1	0		0			1	1	1	0	0	1	1	0	0	1	0	0	0	0	0	0
1612	43	0	0	1	2	0	2		0	1	1	1	0	1	1	1	0	0	5	0							1	0	0		0	0	0	0	0	0	0	0	0	0	0	0	1	0	0	0	1	0	0
1613	58	0	1	0	1	0	2	2	0	1	0	0	0	0	1	0	0	0	5	0							0	0	1	1	0	1	0	0	0	0	0	0	0	0	0	0	0	0	1	0	0	0	0
1614	44	1	1	0	1	0	0		0	1	1	0	0	1	1	1	0	1	5	0							0	1	1	0	0			1	1	1	0	0	1	1	1	0	0	1	0	1	1	1	0
1615	66	0	1	0	1	0	0		0	0	1	1	0	0	1	1	0	0	5	0							1	0	1	0	0	1	1	0	1	1	0	0	1	1	0	0	0	0	1	0	0	0	0
1616	32	0	1	0	1	1	0	2	0	0	0	0	0	0	1	1	0	0	5	0							1	0	1	0	0	1	0	0	0	1	0	0	1	1	0	0	0	0	1	0	1	0	0
1617	43	0	1	0	1	1	2		1	0	1	0	0	1	1	1	0	0	5	0							1	0	0		0	0	0	0	1	1	0	0	1	0	0	0	0	0	1	0	0	0	0
1618	35	1	1	0	2	1	1	2	0	0	1	0	0	0	1	1	0	0	5	0							1	0	0		1			0	0	0	0	0	0	0	0	0	0	0	0	0	0	0	0
1619	52	0	1	0	2	1	1	2	0	0	1	1	0	0	1	1	0	0	5	0							1	0	1	1	0	1	0	1	1	1	0	0	1	1	1	0	0	0	0	0	0	0	0
1620	59	0	1	0	1	0	2		0	1	1	1	0	1	0	1	0	0	5	0							1	0	0		0	1	1	1	1	1	0	1	1	1	1	0	0	0	0	0	0	0	0
1621	59	0	1	0	1	0	2		0	0	1	0	0	0	1	0	0	0	5	0							0	1	1	1	0	1	0	0	0	0	0	0	1	0	0	0	0	0	0	0	0	0	0
1622	46	1	1	0	2	1	1	2	0	0	1	1	0	0	1	1	0	0	5	0							1	0	1	0	0	1	0	1	1	1	0	0	1	1	0	0	1	0	0	0	0	0	0
1623	55	0	1	0	1	1	2	2	0	1	1	0	0	0	1	0	0	1	5	0							0	0	0		1	1	0	0	0	0	0	0	0	0	0	0	0	0	0	0	0	0	0
1624	75	0	1	0	1	0	2	1	0	0	1	0	0	1	1	0	0	0	5	0							0	1	1	1	0	1	1	1	0	0	0	0	0	0	0	0	0	0	0	0	0	0	0
1625	60	1	1	0	2	1	1	2	0	0	1	1	0	0	1	1	0	0	5	0							1	0	1	0	0	1	0	1	1	1	0	1	1	1	0	0	0	0	0	1	0	0	0
1626	80	0	1	0	2	0	2		0	0	1	1	0	0	1	0	0	0	5	0							1	0	1	1	0	1	1	1	1	1	0	1	1	1	0	0	1	0	0	0	0	0	0
1627	68	1	1	0	2	1	0		0	0	1	0	0	0	1	0	0	0	5	0							1	0	0		0	1	0	0	0	0	0	0	1	1	0	0	0	0	0	0	0	0	0
1628	61	0	1	0	1	1	2		0	1	1	1	1	1	1	1	0	0	5	0							0	1	1	1	0			1	1	1	1	1	1	1	1	1	1	0	0	0	1	1	0
1629	70	1	1	0	5	1	2		0	0	1	1	1	0	1	1	0	0	5	0							0	1	1	0	0	1	0	1	0	1	0	0	0	0	0	0	0	0	1	0	0	0	0
1630	31	0	1	1	1	1	0		0	0	1	0	0	0	1	1	0	1	5	0							1	0	0		1			0	0	0	0	0	0	0	0	0	0	0	0	0	1	0	0
1631	32	0	1	0	1	0	2		0	0	1	0	0	0	1	1	0	0	5	0							0	1	0		0			0	0	0	0	0	0	0	0	0	1	0	1	1	1	0	1
1632	47	0	1	0	2	1	2		0	0	1	0	0	0	1	0	1	1	5	0							1	0	1	1	0	1	0	1	0	1	0	0	0	1	0	0	0	0	0	0	0	0	0
1633	43	0	1	0	2	1	2		0	0	1	0	0	0	1	0	1	0	5	0							1	0	1	1	0	1	0	1	0	1	0	0	0	1	0	0	0	0	0	0	0	0	0
1634	34	1	1	1	1	1	1	2	1	0	1	1	1	0	1	1	0	0	5	0							1	0	1	0	0			0	0	0	0	0	0	0	0	0	0	1	1	1	1	0	0
1635	51	0	1	0	2	1	0	2	0	0	0	1	0	0	1	1	0	0	5	0							0	0	0		0	1	0	1	1	1	0	0	1	1	0	0	0	0	1	1	1	0	0
1636	54	0	1	0	2	0	1		0	0	1	1	1	0	1	1	0	0	5	0							1	0	0		0	1	1	0	0	0	0	0	0	0	0	0	0	0	1	0	0	0	0
1637	34	1	1	0	2	1	0		0	0	1	1	0	0	1	1	0	0	5	0							1	0	1	0	0			1	1	1	0	0	1	1	1	0	0	0	0	0	0	0	0
1638	20	1	1	0	2	1	2		0	0	1	0	0	0	1	0	0	1	5	0							1	0	1	0	1			0	0	0	0	0	0	0	0	0	0	0	0	1	0	0	0
1639	40	0	1	0	1	0	2		0	0	1	1	0	0	1	1	0	1	5	0							0	1	0		0			0	0	0	0	0	1	1	0	0	0	0	1	0	0	0	0
1640	37	1	1	0	5	1	2	2	0	0	1	0	0	0	1	0	0	1	5	0							0	0	1	0	1			0	0	1	0	0	0	0	0	0	0	0	0	1	0	0	0
1641	28	0	1	0	2	1	2		0	0	1	1	0	0	1	1	0	1	5	0							0	1	1	0	1			1	1	1	0	0	1	1	0	1	0	1	1	1	1	0	0
1642	54	0	1	0	1	0	0		0	0	1	0	0	1	1	1	0	1	5	0							0	1	1	0	0	0	0	1	1	1	0	0	1	1	1	0	0	0	0	0	0	0	0
1643	65	1	1	0	2	0	2		1	0	1	0	0	0	1	0	1	0	5	0							1	0	1	0	0	1	0	0	0	1	0	0	1	0	0	0	0	0	0	0	0	0	0
1644	36	1	1	1	5	1	2		0	0	1	1	0	0	1	1	0	0	5	0							1	0	0		1	0	0	1	1	1	0	1	1	1	1	0	0	1	1	0	1	1	0
1645	70	1	1	1	2	0	2	2	0	0	1	0	1	0	1	1	0	0	5	0							1	0	0		0	1	0	1	1	1	1	1	1	1	1	0	0	0	0	0	0	0	0
1646	66	0	1	0	2	0	2		0	0	1	0	0	0	1	0	0	1	5	0							0	1	1	1	0	0	0	0	0	0	0	0	0	0	0	0	0	0	0	0	0	0	0
1647	62	0	0	1	100	0	0		0	0	1	0	0	1	1	1	0	1	5	0							1	0	0		1			0	0	0	0	0	1	0	0	0	0	0	1	1	1	0	0
1648	61	1	1	1	1	0	0		0	0	1	0	0	1	1	0	1	0	5	0							0	1	1	1	0			1	1	1	1	1	1	1	1	0	1	1	0	0	1	1	0
1649	53	1	1	1	2	0	2		0	0	0	1	1	0	0	1	0	0	5	0							1	0	1	1	1			0	0	0	1	0	0	0	0	0	0	0	1	0	1	0	0
1650	54	0	1	1	2	1	0		0	0	1	1	1	0	0	0	1	1	5	0							1	0	0		1			0	0	0	0	1	0	0	0	0	0	0	1	1	1	1	0
1651	56	1	1	0	1	0	1		0	1	0	0	0	0	1	1	0	0	5	0							1	0	1	0	1	1	0	0	0	0	0	0	0	0	0	0	0	0	0	1	0	0	0
1652	63	0	1	1	2	0	2		0	0	1	0	0	0	1	1	0	0	5	0							0	1	1	1	0	1	0	1	1	1	1	1	1	1	1	1	1	0	0	0	0	0	0
1653	59	0	1	0	2	1	2		0	0	1	0	0	0	1	1	0	0	5	0							1	0	1	1	0	1	1	0	0	1	0	0	1	1	0	0	0	0	0	0	0	0	0
1654	49	0	1	0	1	0	2	2	0	1	1	1	0	0	1	0	0	0	5	0							1	0	1	0	0	1	1	0	0	1	0	0	0	1	0	0	0	0	0	0	1	0	0
1655	45	0	1	1	2	0	0		0	0	1	0	0	1	1	0	0	0	5	0							1	0	1	0	0	1	0	0	0	0	0	0	1	0	0	0	0	0	0	0	0	0	0
1656	60	0	1	0	2	0	2		0	0	0	1	1	1	1	1	0	0	5	0							1	0	1	0	0	1	0	1	1	1	0	0	0	0	0	0	0	0	0	0	1	0	0
1657	39	0	0	0	3	1	0		0	0	0	0	0	0	1	1	0	1	5	1	4	5	4	5	5	5	1	0	1	0	0	1	0	0	0	0	0	0	0	0	0	0	0	0	1	0	0	0	0
1658	70	1	1	0	5	1	2		0	0	1	1	0	0	1	0	0	1	5	0							1	0	1	1	0	1	0	0	0	0	0	0	1	0	0	0	0	0	0	0	0	0	0
1659	52	0	1	1	5	0	2		0	0	1	0	0	1	1	1	0	0	5	0							0	1	1	0	0	1	0	1	1	1	0	0	1	1	1	0	0	0	0	1	0	1	0
1660	42	1	1	0	3	1	2		1	0	1	0	0	0	1	1	0	1	5	0							1	0	1	0	0	1	0	1	1	1	1	0	0	0	0	0	0	0	1	0	0	0	0
1661	46	1	1	0	1	0	2		0	0	1	1	0	0	1	1	0	0	5	0							0	1	1	1	0	0	0	1	1	1	0	1	1	1	1	0	0	0	0	0	0	0	0
1662	30	0	1	0	2	1	1		0	0	1	0	0	1	1	1	0	1	5	0							1	0	0		1			0	0	0	0	0	0	0	0	0	0	0	0	0	1	0	0
1663	44	1	1	0	5	1	0		0	0	1	0	0	0	1	0	0	0	5	0							0	1	1	1	0	1	0	1	0	1	0	0	0	0	0	0	0	0	0	0	0	0	0
1664	26	0	1	0	5	1	0		0	0	1	1	0	0	1	1	0	0	5	0							1	0	1	0	0			0	0	1	0	0	0	0	0	0	0	0	1	1	1	0	0
1665	42	0	1	0	5	1	0		0	0	1	0	0	0	1	0	0	0	5	0							1	0	1	1	0	1	0	1	0	1	0	0	0	1	0	0	0	0	0	0	0	0	0
1666	57	1	1	1	1	1	0	1	0	0	1	0	0	1	1	1	0	0	5	0							0	0	1	0	0			0	0	1	1	1	0	0	0	0	0	0	1	1	1	0	0
1667	68	0	1	0	1	0	2	2	0	0	1	0	0	0	1	1	0	0	5	0							1	0	1	0	0	1	1	1	1	1	0	0	1	1	0	0	0	0	1	1	0	0	0
1668	60	1	1	0	1	0	2		0	0	1	0	0	0	1	0	0	0	5	0							1	0	1	0	0			0	0	1	0	0	0	0	0	0	0	0	0	0	0	0	0
1669	47	0	1	1	1	0	2		0	0	1	0	0	1	1	0	1	0	5	0							1	0	1	0	0	1	0	0	0	0	0	1	0	0	0	0	0	0	0	0	0	0	0
1670	42	0	0	0	20	1	0		0	0	1	1	0	0	1	1	0	1	5	0							0	1	1	0	1	1	0	1	0	0	0	0	0	0	0	0	0	1	1	0	1	0	0
1671	54	1	1	0	3	1	2	2	0	0	0	1	1	1	1	1	0	0	5	0							1	0	1	0	0	1	1	1	1	1	0	0	1	1	1	1	0	0	1	0	1	0	1
1672	52	0	1	0	1	0	0	2	0	1	1	0	1	0	1	1	0	0	5	0							0	0	0		0			1	1	1	0	1	1	1	0	1	0	0	0	0	0	0	0
1673	59	1	1	0	3	0	2		0	0	1	0	0	0	1	0	0	0	5	0							0	1	1	0	0	1	1	1	1	1	1	0	0	0	0	0	0	0	0	0	0	0	0
1674	66	0	0	1	2	0	2	2	0	0	0	0	0	0	0	1	0	0	5	0							0	0	1	1	0	1	1	1	0	1	0	0	0	0	0	0	0	0	0	0	0	0	0
1675	45	1	1	0	5	1	2		0	0	1	1	0	0	1	1	0	0	5	0							1	0	1	0	0	1	0	1	0	1	1	0	1	0	0	0	0	0	1	0	0	0	0
1676	37	0	0	0	1	0	0		0	0	1	0	1	1	1	0	0	1	5	0							1	0	0		0			1	0	1	0	1	0	1	0	0	1	1	0	0	0	1	0
1677	27	0	1	0	3	1	0	2	0	0	1	1	0	0	1	1	0	0	5	0							0	0	0		0	1	0	1	1	1	0	0	1	1	1	0	0	0	0	0	1	0	0
1678	35	0	1	0	1	1	0		0	0	1	0	0	0	1	1	0	1	5	0							0	1	1	1	0	1	0	1	0	1	0	0	0	0	0	0	0	0	0	0	0	0	0
1679	33	0	0	0	1	0	2	2	0	1	1	1	1	0	1	0	1	0	5	0							0	0	1	0	0	1	1	1	0	1	1	0	0	0	0	0	0	0	0	0	0	0	0
1680	46	0	1	1	3	0	0		0	0	1	0	0	0	1	0	0	0	5	0							1	0	0		0			0	0	1	0	0	0	0	0	0	0	1	0	0	0	0	0
1681	33	0	1	1	1	1	0	2	0	0	1	0	0	1	1	0	0	0	5	0							1	0	0		0	0	0	0	0	1	0	0	0	0	0	0	0	0	0	0	0	0	0
1682	59	1	1	0	1	0	0		0	0	1	0	0	0	1	0	0	0	5	0							0	0	0		0		1	1	1	1	0	0	1	1	1	0	0	0	0	0	0	0	0
1683	58	1	1	0	1	0	2		0	1	0	0	0	1	1	1	0	0	5	0							0	0	1	1	0		1	1	1	1	0	0	0	1	0	0	0	0	0	0	0	0	0
1684	52	0	1	1	8	1	0	1	0	1	1	1	1	1	1	1	0	0	5	0							0	0	0		0		0	1	1	1	0	0	1	1	1	0	0	0	0	0	0	0	0
1685	53	1	1	1	1	1	2		0	0	0	1	1	0	1	0	0	1	5	1	1	5	5	5	5	5	0	0	1	0	0		0	0	0	0	0	0	0	0	0	0	0	0	0	0	0	0	0
1686	41	1	1	0	5	0	2	2	0	0	0	0	1	0	1	1	0	1	5	0							0	0	0		0			0	0	0	0	0	0	0	0	0	0	0	0	0	1	0	0
1687	57	0	1	0	2	0	1		1	0	0	1	0	1	1	1	0	0	5	0							0	0	0		0		0	0	0	1	0	0	0	1	0	0	0	0	0	0	0	0	0
1688	70	0	1	0	4	0	2		0	0	1	1	1	1	1	0	0	0	5	0							0	0	1	1	0		1	1	1	1	1	1	1	1	1	0	0	0	0	0	0	0	0
1689	48	1	1	1	3	1	2		0	0	1	0	0	0	1	1	0	1	5	0							0	0	1	0	0			0	0	0	0	0	0	0	0	0	0	0	1	0	1	0	0
1690	19	0	1	0	3	1	2		0	1	1	1	1	1	1	1	0	0	5	0							0	0	0		1			0	0	0	0	0	0	0	0	0	0	1	1	1	1	1	1
1691	63	0	1	1	1	0	0		0	0	1	0	0	0	1	0	0	0	5	0							0	0	1	0	0		1	0	0	1	0	0	0	0	0	0	0	0	0	0	0	0	0
1692	54	0	1	1	20	1	2		0	0	0	1	0	1	1	1	0	0	5	1	4	5	5	5	5	5	0	0	1	0	0		0	1	1	1	0	0	1	1	1	0	0	0	0	0	0	0	0
1693	42	0	1	0	3	0	2		0	0	1	0	0	0	1	0	0	1	5	0							0	0	0		0		0	0	0	0	0	0	1	1	0	0	0	0	0	0	0	0	0
1694	41	0	0	1	1	0	0		0	0	1	0	0	0	1	1	0	1	5	0							0	0	1	0	0		0	0	1	1	0	0	0	0	0	0	0	0	0	0	0	0	0
1695	57	0	1	1	1	1	1	1	0	0	1	1	0	0	1	1	0	0	5	0							0	0	1	1	0		0	1	1	1	0	0	1	1	0	0	0	0	0	0	1	0	0
1696	55	1	1	0	4	0	1		0	0	1	1	0	0	1	1	0	0	5	0							0	0	1	0	0		1	1	1	1	1	1	1	1	1	0	0	0	0	0	0	0	0
1697	57	0	1	0	1	0	2		0	1	0	0	0	0	1	0	0	0	5	0							0	0	1	1	0		1	0	0	1	0	0	0	0	0	0	0	0	0	0	0	0	0
1698	54	1	1	0	1	0	0	2	0	0	1	0	0	0	1	1	0	0	5	0							0	0	1	0	1		1	0	0	1	0	0	0	0	0	0	0	0	0	0	0	0	0
1699	54	0	1	0	1	0	2		0	0	1	0	0	1	0	0	0	0	5	0							0	0	1	1	0		1	0	0	0	0	0	1	0	0	0	0	0	0	0	0	0	0
1700	61	0	0	0	1	1	2		1	0	1	1	0	0	1	0	0	0	5	0							0	0	0		0			0	0	0	0	0	0	0	0	0	0	1	0	0	0	0	0
1701	32	1	1	1	1	1	0		1	0	1	0	1	1	1	1	0	0	5	0							0	0	1	0	0			0	0	0	0	0	0	0	0	0	0	0	0	0	0	0	0
1702	53	0	1	0	3	1	2		0	0	1	0	0	1	1	1	1	1	5	0							0	0	1	0	0		0	0	1	1	0	1	1	1	1	0	1	0	1	0	0	0	0
1703	63	0	1	0	1	0	2		0	0	1	1	0	0	1	0	0	0	5	0							0	0	1	1	0		1	1	1	1	0	0	1	1	1	0	0	0	0	0	0	0	0
1704	58	1	1	0	18	1	0	2	0	1	0	0	0	0	1	0	0	1	5	1	5	3	5	5	5	4	0	0	1	0	0		0	1	1	1	1	1	1	1	1	0	0	0	0	0	0	0	0
1705	32	1	1	0	2	0	2	2	0	0	0	1	0	1	1	1	0	0	5	0							0	0	1	1	0		1	1	1	1	0	1	1	1	1	0	0	0	0	0	0	0	0
1706	59	1	1	0	1	0	2		0	0	1	0	0	1	1	0	0	0	5	0							0	0	0		0		0	1	1	1	1	1	1	1	1	0	0	0	1	0	0	0	0
1707	18	0	1	0	3	0	2	2	0	0	1	1	0	0	1	1	0	0	5	0							0	0	0		0		1	1	1	1	1	1	1	1	1	0	0	0	0	0	0	0	0
1708	32	0	1	1	1	0	2		0	0	1	0	0	0	1	0	0	1	5	0							0	0	0		0		1	0	0	0	0	0	0	0	0	0	0	0	0	0	0	0	0
1709	34	1	1	1	1	0	2		0	0	1	0	0	0	1	0	0	1	5	0							0	0	0		1		0	0	0	0	0	0	0	0	0	0	0	0	0	0	1	0	0
1710	67	0	1	0	3	1	2	2	0	0	1	1	0	0	1	1	0	1	5	0							0	0	1	1	0		1	1	1	1	1	1	1	1	1	0	0	0	0	0	0	0	0
1711	68	0	1	0	3	0	2		0	0	1	1	0	0	1	1	0	1	5	1	2	5	5	5	5	5	0	0	1	1	0		1	1	1	1	0	1	1	1	1	0	0	0	0	0	0	0	0
1712	67	0	1	0	1	0	2		0	0	1	1	0	0	1	1	0	0	5	0							0	0	1	1	0		0	1	1	1	0	1	1	1	1	0	0	0	0	1	0	0	0
1713	76	1	1	0	1	0	2		0	0	1	1	0	0	1	0	0	0	5	0							0	0	1	0	1		1	1	1	1	1	1	1	1	1	0	0	0	1	0	0	0	0
1714	70	0	1	0	1	0	2		0	0	1	0	0	0	1	0	0	0	5	0							0	0	1	1	0		1	0	0	1	0	0	0	0	0	0	0	0	0	0	0	0	0
1715	40	1	1	0	3	0	2	2	0	0	1	1	0	0	1	1	0	1	5	0							0	0	0		0		0	1	1	1	1	1	1	1	0	0	0	0	1	0	1	0	0
1716	49	1	1	0	1	0	2		0	0	0	1	0	0	1	1	0	0	5	0							0	0	1	0	0			0	0	0	0	0	0	0	0	0	0	0	0	0	0	0	0
1717	58	0	1	1	8	0	2	1	0	0	1	1	0	0	1	0	1	1	5	0							0	0	1	1	0		1	1	1	1	1	1	1	1	1	0	0	0	0	0	0	0	0
1718	63	1	1	0	2	0	2		0	0	1	1	0	0	1	1	1	1	5	0							0	0	0		1			0	0	0	0	0	0	0	0	0	0	0	1	0	1	0	0
1719	49	1	1	0	6	0	2		0	0	1	1	0	0	1	0	0	0	5	0							0	0	0		1			0	0	0	0	0	0	0	0	0	0	0	1	0	1	0	0
1720	37	1	1	0	2	0	2	1	0	0	1	1	0	1	1	1	0	0	5	0							0	0	1	1	0		1	1	1	1	1	1	1	1	1	0	0	0	1	0	1	0	0
1721	63	1	1	0	3	0	2		0	0	1	1	0	0	1	1	0	0	5	0							0	0	1	0	0		1	1	0	1	0	0	1	0	0	0	0	0	0	0	0	0	0
1722	63	1	1	0	2	0	2	2	0	0	1	0	0	0	1	1	0	0	5	0							0	0	0		0		1	0	0	1	1	0	0	0	0	0	0	0	0	0	0	0	0
1723	59	0	1	0	1	0	2		0	0	1	0	0	0	1	0	0	0	5	0							0	0	1	0	0		1	0	0	1	0	1	0	0	0	0	0	0	0	0	0	0	0
1724	61	0	0	0	2	0	0		0	0	1	0	0	0	1	0	0	0	5	0							0	0	1	0	1		1	0	0	1	0	0	0	0	0	0	0	0	0	0	0	0	0
1725	61	0	0	0	1	0	1		0	0	0	1	0	0	1	1	0	1	5	1	2	5	5	5	5	5	0	0	0		0		0	1	1	1	0	0	1	1	1	0	0	0	0	0	0	0	0
1726	72	1	1	0	5	1	2		0	0	1	1	0	0	1	1	0	0	5	0							0	0	1	0	0		1	1	1	1	1	1	1	1	0	0	0	0	1	0	1	0	0
1727	58	1	1	0	1	0	2	2	0	0	1	0	0	0	1	1	1	1	5	0							0	0	1	0	0		1	1	1	1	1	1	1	0	0	0	0	0	0	0	0	0	0
1728	54	0	1	0	1	0	0		0	0	0	1	0	1	1	1	0	0	5	1	1	5	5	5	5	5	0	0	1	0	0		1	1	1	1	0	0	1	1	1	0	0	0	1	1	1	1	0
1729	54	0	1	1	1	0	2	2	0	0	1	0	0	0	1	0	0	0	5	0							0	0	1	0	0		1	0	0	1	0	0	0	0	0	0	0	0	0	0	0	0	0
1730	50	1	1	0	1	0	2	2	0	0	0	0	0	0	1	1	1	0	5	0							0	0	1	0	0		1	1	1	1	1	0	1	1	1	0	0	0	1	1	1	0	1
1731	64	0	1	0	2	0	2		0	0	1	1	0	0	1	0	0	1	5	0							0	0	1	1	1			0	0	0	0	0	0	0	0	0	0	0	1	0	1	0	0
1732	45	1	1	0	4	0	0		0	1	0	1	0	1	1	1	1	0	5	0							0	0	1	1	0		1	1	1	1	1	1	0	1	1	0	0	0	0	0	0	0	0
1733	60	1	0	1	1	0	0		0	0	1	1	0	1	1	1	0	0	5	0							0	0	1	0	0		0	0	0	0	0	0	1	0	0	0	0	0	0	0	0	0	0
1734	54	0	1	1	2	1	2	2	0	0	1	1	0	1	1	1	1	0	5	0							0	0	1	1	1			1	1	1	1	1	1	1	0	1	0	0	1	1	1	1	1
1735	38	0	0	0	1	1	0		0	0	1	0	0	0	1	0	0	1	5	0							0	0	0		0		0	0	0	1	0	0	0	0	0	0	0	0	0	0	1	0	0
1736	83	0	1	0	1	0	2		0	0	1	1	1	1	0	1	0	0	5	0							0	0	1	1	0		1	0	0	1	0	1	1	0	0	0	0	0	0	0	0	0	0
1737	33	0	1	0	3	0	1	2	1	0	1	0	0	0	1	1	0	0	5	0							0	0	1	0	0		1	1	0	0	0	0	0	0	0	0	0	0	0	0	0	0	0
1738	56	0	1	0	1	0	1		0	0	1	0	0	0	1	0	0	0	5	0							0	0	0		0		1	0	0	0	0	0	1	0	0	0	0	0	0	0	0	0	0
1739	39	1	1	0	300	0	0	2	0	0	1	1	0	1	1	1	0	0	5	0							0	0	1	0	0		1	0	0	0	0	0	1	0	0	0	0	0	0	0	0	0	0
1740	52	0	1	0	3	1	0		0	0	1	0	1	0	1	0	0	0	5	0							0	0	1	1	1			0	0	1	0	0	0	0	0	0	0	0	0	0	1	0	0
1741	63	0	1	0	2	0	2	2	0	0	1	0	0	1	1	1	0	0	5	0							0	0	1	1	0		1	0	0	1	0	0	0	0	0	0	0	0	0	0	0	0	0
1742	71	1	1	0	2	0	2	2	0	0	1	0	0	0	1	1	0	0	5	0							0	0	0		1		1	1	0	1	0	0	0	0	0	0	0	0	0	0	0	0	0
1743	63	1	1	0	5	0	2		0	0	1	0	0	0	1	1	0	0	5	0							0	0	1	1	0		0	1	1	1	1	1	1	1	0	0	0	0	0	0	0	0	0
1744	59	1	1	0	1	0	2	2	0	0	1	0	0	0	1	0	0	0	5	0							0	0	1	1	0		0	1	1	1	1	1	1	1	1	0	0	0	0	0	0	0	0
1745	65	1	1	0	2	1	2		0	1	0	0	1	1	1	1	0	0	5	0							0	0	0		0		0	1	1	1	1	1	1	1	1	1	1	0	1	1	1	0	0
1746	69	1	1	0	1	0	2		0	0	1	1	0	0	1	0	0	0	5	0							0	0	1	1	0		1	1	1	1	0	0	1	1	1	0	0	0	0	0	0	0	0
1747	64	0	1	0	2	0	2		0	0	1	0	0	1	1	1	0	0	5	0							0	0	1	0	1			0	0	0	0	0	0	0	0	0	0	0	1	0	1	0	0
1748	44	1	1	0	1	1	2		0	0	0	1	0	0	1	1	0	1	5	0							0	0	1	1	0		1	1	1	1	1	1	1	1	1	1	0	0	0	0	0	0	0
1749	41	1	1	0	2	0	2		0	0	1	1	0	0	1	1	0	1	5	0							0	0	0		1			0	0	0	0	0	0	0	0	0	0	0	1	1	1	0	0
1750	54	0	1	0	1	1	0		0	0	0	1	0	0	1	1	0	1	5	1	5	5	5	3	5	5	0	0	0		0			1	1	1	0	1	1	1	1	0	0	0	0	0	1	0	0
1751	64	1	1	0	1	0	2		0	0	1	1	0	0	1	0	0	0	5	0							0	0	1	0	0		0	1	1	1	1	1	1	1	1	0	0	0	1	0	1	0	0
1752	42	1	1	0	2	0	1		1	0	0	1	0	0	1	1	0	0	5	0							0	0	1	0	0		1	0	0	1	0	0	0	0	0	0	0	0	0	0	0	0	0
1753	65	0	1	0	2	0	2		0	0	0	0	1	0	1	1	0	0	5	0							0	0	1	0	0		1	1	0	1	0	0	1	1	0	0	0	0	0	0	0	0	0
1754	60	0	0	0	1	0	2	2	0	0	1	0	0	0	1	1	0	0	5	1	3	5	5	5	5	5	0	0	1	0	0		0	1	1	1	0	0	1	1	1	0	0	0	0	0	0	0	0
1755	65	1	0	0	1	0	2		0	0	1	0	0	0	1	0	0	0	5	0							0	0	0		1			0	0	0	0	0	0	0	0	0	0	0	1	0	0	0	0
1756	41	0	1	0	4	0	2		0	0	1	0	0	0	1	0	1	1	5	1	4	5	5	5	5	5	0	0	1	1	0		1	0	0	1	0	0	0	1	0	0	0	0	0	0	0	0	0
1757	43	0	1	1	1	1	2		0	0	1	0	0	0	1	0	0	0	5	1	4	5	5	5	5	5	0	0	1	0	0		1	0	0	0	0	0	1	0	0	0	0	0	0	0	0	0	0
1758	49	1	1	0	1	1	0		0	0	1	0	0	0	1	1	1	1	5	0							0	0	1	1	1			0	0	0	0	0	0	0	0	0	0	0	0	0	1	0	0
1759	48	1	1	0	1	0	2		0	0	1	1	0	1	1	0	1	0	5	0							0	0	1	0	0		0	1	1	1	1	1	1	1	1	0	0	0	1	0	0	0	0
1760	56	0	1	1	1	0	0	2	0	0	0	1	0	0	1	0	0	0	5	1	4	5	5	5	5	5	0	0	1	1	0		1	0	0	0	0	0	1	1	0	0	0	0	0	0	0	0	0
1761	65	0	1	0	1	0	2		0	1	0	1	0	1	1	1	1	0	5	1	3	5	5	5	5	5	0	0	1	1	0		1	1	1	1	1	1	1	1	1	0	0	0	1	0	0	0	0
1762	57	0	1	0	2	0	2		0	0	0	1	1	0	1	0	0	0	5	0							0	0	1	1	0		0	1	1	1	1	1	1	1	1	1	0	1	1	0	1	1	0
1763	35	1	1	0	1	0	2		0	0	1	0	0	1	0	0	0	1	5	0							0	0	1	0	1		0	0	1	1	0	0	0	0	0	0	0	0	0	0	0	0	0
1764	44	1	0	1	2	0	2		0	1	1	0	0	1	1	1	0	0	5	0							0	0	0		0		0	1	1	0	0	0	0	0	0	0	0	0	0	0	0	0	0
1765	57	0	1	0	3	1	2		0	1	1	0	0	1	1	1	0	0	5	0							0	0	0		0		1	1	1	1	1	1	1	1	1	0	0	0	0	0	0	0	0
1766	62	0	1	0	1	0	2		0	0	0	0	0	0	1	1	0	0	5	0							0	0	1	1	0		1	1	1	1	1	1	1	1	1	0	0	0	0	0	0	0	0
1767	62	1	1	0	2	1	1		0	0	1	0	0	0	1	0	0	0	5	0							0	0	1	0	0		1	0	0	1	0	0	0	0	0	0	0	0	0	0	0	0	0
1768	59	1	1	0	1	0	2		0	0	1	0	0	1	0	0	0	0	5	0							0	0	0		0		1	0	0	0	0	0	1	0	0	0	0	0	0	0	0	0	0
1769	38	0	0	1	1	1	2	2	0	0	0	0	1	0	1	1	0	1	5	0							0	0	0		1			0	0	0	0	0	0	0	0	0	0	0	1	0	1	0	0
1770	21	0	1	0	2	1	2		0	0	1	1	0	0	1	1	0	0	5	0							0	0	0		1			0	0	0	0	0	0	0	0	0	0	0	1	0	1	0	0
1771	58	0	1	0	2	0	2		0	0	1	0	0	0	1	0	1	0	5	0							0	0	1	1	0		1	0	0	0	0	0	1	0	0	0	0	0	0	0	0	0	0
1772	34	1	1	0	6	0	2	2	0	0	1	1	0	1	1	1	0	0	5	0							0	0	0		1			1	1	1	0	0	1	1	1	0	0	0	0	0	0	0	0
1773	58	1	1	0	1	0	2		0	0	0	1	0	1	1	1	1	0	5	0							0	0	1	1	0		1	0	0	0	1	1	0	0	0	0	0	0	0	0	0	0	0
1774	66	0	1	1	1	0	2		0	0	1	0	0	1	1	0	0	1	5	1	1	5	5	5	5	5	0	0	1	1	1			0	0	0	0	0	0	1	0	0	1	0	0	0	0	0	0
1775	56	0	1	0	2	1	0		0	1	0	0	0	1	1	0	0	1	5	0							0	0	1	0	0		1	1	1	1	0	0	0	0	0	0	0	0	0	0	0	0	0
1776	33	1	1	0	4	1	2		0	0	1	0	1	1	1	1	0	0	5	0							0	0	0		1			0	0	0	0	0	0	0	0	0	0	0	1	1	0	0	0
1777	19	1	1	0	2	1	2	2	0	0	1	1	1	0	1	1	0	1	5	1	5	5	5	4	5	5	0	0	0		1			0	0	0	0	0	0	0	0	0	0	0	0	1	1	0	0
1778	52	0	0	1	1	0	2	1	0	0	1	0	0	0	1	0	1	1	4	0							0	0	1	0	1		1	0	0	1	0	0	0	0	0	0	0	0	1	0	0	0	0
1779	46	0	1	0	4	1	0		0	0	1	0	0	0	1	1	0	0	5	0							0	0	0		1			0	0	0	0	0	0	0	0	0	0	0	1	0	1	0	0
1780	62	0	0	0	1	0	2		0	0	1	0	0	1	1	0	0	0	5	0							0	0	1	0	0		0	0	0	1	0	0	1	0	0	0	0	0	0	0	0	0	0
[truncated: 49 more columns]
